# Supplementary material for: A flexible whole-genome microarray for transcriptomics in three-spine stickleback (Gasterosteus aculeatus)
Source: BMC Genomics. 2009 Sep 11;10:426. doi: 10.1186/1471-2164-10-426 (PMC2754499; doi:10.1186/1471-2164-10-426)
Supplement: Additional file 1 — STable 1 - Probe information and gene annotation. Information about the probes including: probe name (Agilent), probe sequence, transcript and gene Ensembl identifiers, flags to determine feature significance, RNA median intensity and interquartile range and DNA median intensity (of 6 individuals). For the flag information for IsPosAndSignif and WellAboveBG, "1" means that the feature met the flag criteria in 15 out of 17 arrays. [file 1471-2164-10-426-S1.xls]

## Sheet: Probes
				Flagged in 15 of 17		RNA signal			DNA Signal
GeneName	Transcript Name	Sequence	ProbeName	IsPosAndSignif	WellAboveBG	Median (of 17)	IQR		Median (of 6)
ENSGACG00000000002	ENSGACT00000000002	AAGAACCAGGCAACCAAAGTCCGGGGGGCCACATTATCAAACACACATTCATGTGAATTA	CUST_20740_PI225017757	1	0	28.5417	15.8345		4333.46
ENSGACG00000000005	ENSGACT00000000005	ATTGGGAAAACAGTCTTAACACAGAAGTTCACTCTGGACTGGGCTGAAGACAAAGACCAG	CUST_20727_PI225017757	1	1	2043.12	1566.73		5392.66
ENSGACG00000000006	ENSGACT00000000006	TGCTCGAGAACTTCACCTGGCTGTCGGCTCAGGTGCACAGCAACATGGTGATGCACTTCT	CUST_20723_PI225017757	1	1	253.326	147.704		2256.07
ENSGACG00000000006	ENSGACT00000000006	AGTGCTCGAGAACTTCACCTGGCTGTCGGCTCAGGTGCACAGCAACATGGTGATGCACTT	CUST_20724_PI225017757	1	1	173.551	123.678		25531.3
ENSGACG00000000007	ENSGACT00000000007	CGTTAAGTTGTTGTGAGGTTTTAAAGTTAATAATTAACAGCAGCGCATGTTGTCAGTGTT	CUST_20719_PI225017757	1	1	37760.1	7033.72		3011.63
ENSGACG00000000007	ENSGACT00000000007	ATCAAGAACAATCTAAACTATTACATCAACCAACATGATGAATTCACTCTGCCATCAGCC	CUST_20720_PI225017757	1	1	30760.9	5019.99		1254.5
ENSGACG00000000008	ENSGACT00000000008	CTGAGAGGATGTTTCCATACATTAACACACGAGATAAAGTGAAGATCTCACCTCTGACGG	CUST_20716_PI225017757	1	1	43.0502	30.4855		10524.5
ENSGACG00000000008	ENSGACT00000000009	GAATAGTGTTGTATGAAGGTAAATACTCAGCACGGTCACCACCAGCTCCACCAACTTATC	CUST_20713_PI225017757	1	1	46.351	35.1101		5594.62
ENSGACG00000000008	ENSGACT00000000008	ATTAACACACGAGATAAAGTGAAGATCTCACCTCTGACGGTCTTTGTGACTTTGGTCACT	CUST_20715_PI225017757	1	0	60.6821	153.532		10391.1
ENSGACG00000000009	ENSGACT00000000011	CAGTTTTTATGTTTGTGAACTTTGGTGTTGAGCGAGAATAAAGTCAGCTTTTGTCACAGG	CUST_20689_PI225017757	1	1	8508.82	2620.97		7578.9
ENSGACG00000000009	ENSGACT00000000011	CCAGTTTTTATGTTTGTGAACTTTGGTGTTGAGCGAGAATAAAGTCAGCTTTTGTCACAG	CUST_20690_PI225017757	1	1	8636.84	2606.51		1601.25
ENSGACG00000000009	ENSGACT00000000012	AGAACTTCTACAGTGTGTTCGAGGGGGAGCTGTCAGAAACCATCCCCGTGGTCCACGCTT	CUST_20687_PI225017757	1	1	824.656	255.787		2959.64
ENSGACG00000000010	ENSGACT00000000013	TGAAATTTCCTCTAGTCTTCGTGATCCCACGCAAGACTCTTATTTTGAAAGGGTGGAATG	CUST_20685_PI225017757	1	1	6950.12	3834.58		7301.62
ENSGACG00000000010	ENSGACT00000000013	TGAAATTTCCTCTAGTCTTCGTGATCCCACGCAAGACTCTTATTTTGAAAGGGTGGAATG	CUST_20897_PI222095114	1	1	6608.54	3633.49		4251.12
ENSGACG00000000010	ENSGACT00000000013	TTGAAATTTCCTCTAGTCTTCGTGATCCCACGCAAGACTCTTATTTTGAAAGGGTGGAAT	CUST_20686_PI225017757	1	1	6606.58	3517.02		2608.39
ENSGACG00000000010	ENSGACT00000000014	TATAATAATAACCGCGTTTATAACCGTGTAATAACCGCGACAGAGATGCCGTCCGACAGA	CUST_20684_PI225017757	1	1	1192.84	1250.66		7212.35
ENSGACG00000000011	ENSGACT00000000015	AGAAGAACGAGATCATGATCGCTCCAGATAAGGACTATTTCCTGATCGTCATCCAGAACC	CUST_20681_PI225017757	1	1	2201.24	601.832		631.258
ENSGACG00000000011	ENSGACT00000000015	AAGAAGAACGAGATCATGATCGCTCCAGATAAGGACTATTTCCTGATCGTCATCCAGAAC	CUST_20682_PI225017757	1	1	2118.49	599.391		512.955
ENSGACG00000000012	ENSGACT00000000016	CTGAGCATGCAGCTGTCCACCAAGAGACAACAGCTGTTTGTGTCCAGTGAGGAGGGGGTT	CUST_20680_PI225017757	1	1	88.3654	34.4701		7698.7
ENSGACG00000000012	ENSGACT00000000016	TGAGCATGCAGCTGTCCACCAAGAGACAACAGCTGTTTGTGTCCAGTGAGGAGGGGGTTG	CUST_20679_PI225017757	1	1	83.8223	33.479		7459.92
ENSGACG00000000013	ENSGACT00000000018	TAACCTGAAGCTTTTGATTCGCATGAAGACGCGTGAAGGCCAAAACCTTTTTATTGTCAG	CUST_20675_PI225017757	1	1	1612.74	365.766		5692.48
ENSGACG00000000013	ENSGACT00000000018	TAACCATATAAACAAATACATAACCTGAAGCTTTTGATTCGCATGAAGACGCGTGAAGGC	CUST_20676_PI225017757	1	1	873.575	219.768		5963.46
ENSGACG00000000013	ENSGACT00000000017	TCTTCTACAAGATCTCTTCTCTGGTCAATGAGAGATTCGGTGGTCACATGAACGCACTCT	CUST_20889_PI222095114	1	1	250.721	98.964		3989.71
ENSGACG00000000014	ENSGACT00000000019	ATTTCTACAAGTCTCACAAGGAGGAGATGTACATCCGCTACATCCACAAGCTGTGTGACA	CUST_20886_PI222095114	0	0	3.66464	0.189898		2710.65
ENSGACG00000000014	ENSGACT00000000020	ATTTCTACAAGTCTGAGATCAAGGAGGAGATGTACATCCGCTACATCCACAAGCTGTGTG	CUST_20864_PI222095114	0	0	3.18006	0.035487		2195.58
ENSGACG00000000015	ENSGACT00000000021	AATGACACGTATGTTACACATACAGGGACTTGTTTCTGTGATTGGTCCGGTTTGCGAGAC	CUST_20649_PI225017757	1	1	7915.93	4646.1		9923.7
ENSGACG00000000015	ENSGACT00000000021	GCTAAAATCAGGAGCCCTTTAATGACACGTATGTTACACATACAGGGACTTGTTTCTGTG	CUST_20862_PI222095114	1	1	6942.73	4127.88		232.14
ENSGACG00000000016	ENSGACT00000000022	CCATCGCTCCTTCCTTCCGAGGATCAAGTTCCTCTCGTTATTGACCGGTTTAGACATGAA	CUST_20647_PI225017757	1	1	25543.5	10157.2		1172.72
ENSGACG00000000016	ENSGACT00000000022	CCCATCGCTCCTTCCTTCCGAGGATCAAGTTCCTCTCGTTATTGACCGGTTTAGACATGA	CUST_20648_PI225017757	1	1	25759.2	9762.5		9613
ENSGACG00000000017	ENSGACT00000000023	TCTGATCACAGACGCCATGGAGATCAAACTGAAAAGACAAGAGGAGGCCGAGCAGAGACA	CUST_20646_PI225017757	1	1	26.2105	18.5201		1237.26
ENSGACG00000000017	ENSGACT00000000023	ACCATGAGGTCACAGCTGGGCACCATGGTCATCAACTCGGACGAAGAGGACGAGGAAGAA	CUST_20645_PI225017757	1	0	15.3087	7.91725		7165.04
ENSGACG00000000018	ENSGACT00000000024	AACTTCTAAAGATACGTAGAAAAATAAAGCTGCTTACGTGCTGCTGTAGAGGGGAGGGGC	CUST_20644_PI225017757	1	1	33.647	7.01599		7326
ENSGACG00000000018	ENSGACT00000000024	TTCTAAAGATACGTAGAAAAATAAAGCTGCTTACGTGCTGCTGTAGAGGGGAGGGGCCTT	CUST_20643_PI225017757	1	0	11.4155	6.32762		5183.22
ENSGACG00000000019	ENSGACT00000000025	TCATCTTCAACAAGTTCTCCCACTTCTACCGGAAGCAGAAGGCCCTGGAGGCCTCGGTGA	CUST_20641_PI225017757	1	1	81.0879	30.8077		7253.14
ENSGACG00000000019	ENSGACT00000000026	ATTCAATGGTTGAAACTTCAGCCTAGAATGTGGTTGACTCTGGAGAATCCGGGTTACTCC	CUST_20639_PI225017757	0	0	3.35251	0.241666		10319.9
ENSGACG00000000019	ENSGACT00000000025	AGACATGCTCCACTTCCAGGAAGTGCGTCACGGTAACGTGAGGAAGTGTCTGTGGTTGAC	CUST_20854_PI222095114	0	0	3.39222	0.170486		19449.2
ENSGACG00000000019	ENSGACT00000000026	CATTCAATGGTTGAAACTTCAGCCTAGAATGTGGTTGACTCTGGAGAATCCGGGTTACTC	CUST_20640_PI225017757	0	0	3.33423	0.122852		5793.91
ENSGACG00000000020	ENSGACT00000000027	ATTTATTTGCGTTCTACATTATTGTACAGGTCCTGCCCAGATCCATTAGTCCCATCCTCT	CUST_20638_PI225017757	1	0	25.5753	11.7433		2466.21
ENSGACG00000000020	ENSGACT00000000028	ATCCTCTACGGCATCAGAGACAAGACGTTTAGGAGATACTTGAAAAGTCATCTGTGGTGT	CUST_20635_PI225017757	0	0	4.36674	0.899504		3359.39
ENSGACG00000000020	ENSGACT00000000028	TTGGTTTTACAGTATCGAGACTCCTTCTCTAAAGCGCTGACCAAGAACGTGATAGTCGTG	CUST_20848_PI222095114	0	0	3.27058	0.0781469		8999.13
ENSGACG00000000021	ENSGACT00000000029	ACATACGTAGCGCCGCAGCTGTTAGATCTTCTGGAGCAATTCTTCCCTGAGAATCATATA	CUST_20845_PI222095114	0	0	3.25002	1.58613		3493.2
ENSGACG00000000021	ENSGACT00000000029	CTCTACGGCATCAGAGACAATACTTTTAGGGGATATTTGAAAAGTCATCTGTGGTGTTGA	CUST_20633_PI225017757	0	0	3.38523	0.175035		5469.19
ENSGACG00000000022	ENSGACT00000000031	AAAGGCTTCAAACTAGACGAGGACAAGAAGTCGTGCACAATGATCGACTACTGTTCCTTC	CUST_20801_PI222095114	0	0	4.26019	2.50598		2101.78
ENSGACG00000000022	ENSGACT00000000030	CTAGAGTACAAGATTGTACTTCATCTCTGCAGCCTGAAGACGTCCCTTAGAAGATCAGCA	CUST_20592_PI225017757	0	0	5.41555	1.27739		5678.29
ENSGACG00000000022	ENSGACT00000000030	TAGAGTACAAGATTGTACTTCATCTCTGCAGCCTGAAGACGTCCCTTAGAAGATCAGCAG	CUST_20591_PI225017757	0	0	3.19756	0.559248		2222.06
ENSGACG00000000022	ENSGACT00000000031	CAAAGGCTTCAAACTAGACGAGGACAAGAAGTCGTGCACAATGATCGACTACTGTTCCTT	CUST_20802_PI222095114	0	0	3.66414	0.349409		1237.94
ENSGACG00000000023	ENSGACT00000000032	TTCATCTCCGACCAAGACAAGAGGAAGCACTTCTGCTTGCTGCTGCGGCTGTTTGTGGGC	CUST_20588_PI225017757	1	1	36.1816	7.87039		8512.75
ENSGACG00000000023	ENSGACT00000000032	TTGTCATGGTGGCACTGATATTAACCACCACGTCACGCTCTGGTTTCAATCCTTTCTTTG	CUST_20587_PI225017757	1	0	9.7151	6.78842		4212.22
ENSGACG00000000024	ENSGACT00000000033	GTCTGAGCCACATTATGTTTGATGATGTAACAGAAGCAGAAACTGTGTAGCACCACACGT	CUST_20585_PI225017757	1	1	2737.25	754.488		4670.84
ENSGACG00000000024	ENSGACT00000000033	GGTCTGAGCCACATTATGTTTGATGATGTAACAGAAGCAGAAACTGTGTAGCACCACACG	CUST_20586_PI225017757	1	1	2753.87	698.605		5401.36
ENSGACG00000000025	ENSGACT00000000034	AACTGCACACATTCCATAGCGTATTCAAGGAGGCGGACGGTCTGGCGGAGAAGGTGAGGA	CUST_20583_PI225017757	1	1	1238.53	242.661		1536.76
ENSGACG00000000025	ENSGACT00000000034	CGACCATGTGGACTCTGATCAACTGCACACATTCCATAGCGTATTCAAGGAGGCGGACGG	CUST_20584_PI225017757	1	1	1094.92	219.119		1841.6
ENSGACG00000000026	ENSGACT00000000035	ACAGTGATGACTAAAGGAGTGGCTGGCATTGGGAAGACAGTCTTAACACAGAAGTTCACT	CUST_20794_PI222095114	1	1	1226.33	748.963		7990.9
ENSGACG00000000026	ENSGACT00000000035	AGTGATGACTAAAGGAGTGGCTGGCATTGGGAAGACAGTCTTAACACAGAAGTTCACTCT	CUST_20793_PI222095114	1	1	1103.3	734.912		7690.69
ENSGACG00000000027	ENSGACT00000000041	GTACATGTTGCTGTTTGTGGATTCATTGTTTCTGTTGCTCATTTAAACAGCCGTCAGATG	CUST_20549_PI225017757	1	1	2017.43	932.449		6788.4
ENSGACG00000000027	ENSGACT00000000039	TACATGTTGCTGTTTGTGGATTCATTGTTTCTGTTGCTCATTTAAACAGCCGTCAGATGT	CUST_20573_PI225017757	1	1	1961.82	905.713		7259.99
ENSGACG00000000027	ENSGACT00000000038	TCTTCATGCAATTGGCTGTGATCTCCATCTTTAAGTCTTACCCCACTGTGGGAGACATCT	CUST_20576_PI225017757	1	1	108.548	21.4103		1912.61
ENSGACG00000000027	ENSGACT00000000037	ATCCTCCGACAGGAAGAAGTTTGTTCAGTTGAGGCAGAAAAAGACTGAAGAGCAACAATG	CUST_20578_PI225017757	0	0	3.15688	0.0140637		1824.31
ENSGACG00000000028	ENSGACT00000000040	ATTTACGAGTGCAAAACGTGCGGGGCCATGTTCACCAACTCTGGCAATTTAATTGTACAC	CUST_20552_PI225017757	0	0	7.82694	23.2829		7512.93
ENSGACG00000000028	ENSGACT00000000040	AATTTAATTGTACACCTGAGGAGTCTGAACCATGAGGCGTCCGAGCTAGCAAACTACTTC	CUST_20551_PI225017757	0	0	4.53684	1.86861		1658.26
ENSGACG00000000029	ENSGACT00000000043	ACTACCTGGCCATAAAGAGGGAGAGCGGCGGCTACATCCTCAACGGAAACTTCTCCGTGT	CUST_20546_PI225017757	1	1	740.927	273.207		1972.32
ENSGACG00000000029	ENSGACT00000000043	AATACACCTTCTTCATCCCCCGGGACGCGACCTTCAACAGGTCCAAGGAGAGGAAGAGCT	CUST_20545_PI225017757	1	1	82.9551	23.161		6554.58
ENSGACG00000000030	ENSGACT00000000042	GTTCCTCAGAAAGAACCAAGCTACAGGGGACCTCCTGACTCCTCAGACCCGGAGAAAGAG	CUST_20548_PI225017757	1	0	15.788	26.9716		7487.64
ENSGACG00000000030	ENSGACT00000000042	TTCCTCAGAAAGAACCAAGCTACAGGGGACCTCCTGACTCCTCAGACCCGGAGAAAGAGC	CUST_20547_PI225017757	1	0	14.2008	20.9626		2174.84
ENSGACG00000000031	ENSGACT00000000044	TCAAGTACTCTGTGTGGTACTTTCACTTTCTCTTCAGTTTCTCTACAGACTGAGATGAGC	CUST_20543_PI225017757	1	0	23.5025	25.8066		8294.48
ENSGACG00000000031	ENSGACT00000000044	CTCAAGTACTCTGTGTGGTACTTTCACTTTCTCTTCAGTTTCTCTACAGACTGAGATGAG	CUST_20544_PI225017757	1	0	19.0815	14.2945		6930.22
ENSGACG00000000032	ENSGACT00000000045	TGTCCGTGGGGAAGATGACTCCTCCCAGGGTTCGATACTCCTTCTACATCGCCAAGGACA	CUST_29106_PI225017757	1	1	35.2135	20.9936		6150.36
ENSGACG00000000032	ENSGACT00000000045	TTCTACATCGCCAAGGACAGCAAGGAGGACAAGACCCTGCGCAAGGAGGATAAGAGCCAC	CUST_29105_PI225017757	0	0	4.76338	5.68377		13820.4
ENSGACG00000000033	ENSGACT00000000046	TTAACCACTCCATGTTCATGGGCTTCTACCTGCTGAGCTTCCTGCTGGAGAGGAAGCCCT	CUST_29104_PI225017757	1	1	456.974	142.79		14285.3
ENSGACG00000000033	ENSGACT00000000046	TAACCACTCCATGTTCATGGGCTTCTACCTGCTGAGCTTCCTGCTGGAGAGGAAGCCCTG	CUST_29103_PI225017757	1	1	465.075	130.166		20397.3
ENSGACG00000000034	ENSGACT00000000047	ATTCTCTGTCTCCAGATCTGATCTCAGACCTGTTGGGTTCAGAGAAGTACAAACTGTGCT	CUST_29101_PI225017757	1	1	113.773	46.1067		1287.83
ENSGACG00000000034	ENSGACT00000000047	TATTCTCTGTCTCCAGATCTGATCTCAGACCTGTTGGGTTCAGAGAAGTACAAACTGTGC	CUST_29102_PI225017757	1	1	85.3812	39.9626		20635.9
ENSGACG00000000035	ENSGACT00000000048	GAGATACATCTGAAAACATGTTGTGTCCTGCTACAGATGCTAGCAGAGACAGACTTCAGC	CUST_29100_PI225017757	1	1	48.2601	37.6182		1384.02
ENSGACG00000000035	ENSGACT00000000048	AGATACATCTGAAAACATGTTGTGTCCTGCTACAGATGCTAGCAGAGACAGACTTCAGCC	CUST_29099_PI225017757	1	1	53.5354	28.8181		2594.96
ENSGACG00000000036	ENSGACT00000000049	ATAGAGATGTTGTACATTCACGCAGACATCAGCGACAGCACGAAGTACTTTGAGGTGTCT	CUST_29097_PI225017757	0	0	5.02205	2.66102		5500.43
ENSGACG00000000036	ENSGACT00000000049	TGATAGAGATGTTGTACATTCACGCAGACATCAGCGACAGCACGAAGTACTTTGAGGTGT	CUST_29098_PI225017757	0	0	3.38835	2.30699		5977.29
ENSGACG00000000037	ENSGACT00000000051	CTTCATGAATGGAGGGTTGATCAACAGCATGGACTCCCTGGTCGCCATGCAGAACCTCCG	CUST_29074_PI225017757	1	0	19.7995	6.66794		13857.8
ENSGACG00000000037	ENSGACT00000000051	TTCATGAATGGAGGGTTGATCAACAGCATGGACTCCCTGGTCGCCATGCAGAACCTCCGC	CUST_29073_PI225017757	1	0	18.8729	6.16832		1302.04
ENSGACG00000000038	ENSGACT00000000050	AATGATCGCGATAGAGCAACAGAAAGCGCAGTTCCAGGCCCAGGTGCACACCTTCACTGA	CUST_29076_PI225017757	1	1	2071.66	965.897		1214.1
ENSGACG00000000038	ENSGACT00000000050	ATGATCGCGATAGAGCAACAGAAAGCGCAGTTCCAGGCCCAGGTGCACACCTTCACTGAC	CUST_29075_PI225017757	1	1	2184.06	759.251		1175.38
ENSGACG00000000039	ENSGACT00000000054	AAGAATCGCAGTATGGATGTTCTATCAGCAGACAGATGCCTACCTTTCCTAATAGCTGTG	CUST_29067_PI225017757	0	0	4.06682	1.1286		16143.4
ENSGACG00000000039	ENSGACT00000000054	AGACTAATATGGTGGAGACCATGGAACAGTACAAGTTTTGCTATGAAGTGGCTCTGGAAG	CUST_29068_PI225017757	0	0	3.43491	0.168125		1973.2
ENSGACG00000000040	ENSGACT00000000053	GAGTCTGTCCAGAGGAAAGGACGCTTACAGTCTGGGATATTGGGAATAGTGTTCTATAAA	CUST_29069_PI225017757	1	1	218.572	235.586		8569.76
ENSGACG00000000040	ENSGACT00000000052	ACACACACATGTTTCCATTCATTAACACAGTGAATGAAAATGTTCATCCTGTCTTTCTGT	CUST_29071_PI225017757	0	0	3.95793	1.4335		7806.06
ENSGACG00000000043	ENSGACT00000000058	GGGGGAAAAGTCTAATACCAAGCATTTATCGGATATTAACGAGTTTTATTTCCTTCTGTC	CUST_29060_PI225017757	1	1	2946	1313.21		6758.17
ENSGACG00000000043	ENSGACT00000000058	GGGGAAAAGTCTAATACCAAGCATTTATCGGATATTAACGAGTTTTATTTCCTTCTGTCA	CUST_29059_PI225017757	1	1	3001.09	1303.99		3376.66
ENSGACG00000000047	ENSGACT00000000062	AACGCCGTGTACAGCGACGACGTGGACGTCTACATCACCTTCAACGGGTACCTGGTTAAA	CUST_29012_PI225017757	1	1	367.661	111.327		1911.96
ENSGACG00000000047	ENSGACT00000000062	ACTTCAAGGAGACCTACCTGCACCTGATGCACAACGACAGGGAGCAGGTGATCCTCTACG	CUST_29347_PI222095114	1	0	32.8913	12.4261		2888.05
ENSGACG00000000048	ENSGACT00000000063	GAAACGTGGAATAAAAACCAACTGGTCGGCTCTGTATGAACAGCTGTATGTTAACCAGTA	CUST_29010_PI225017757	1	1	947.904	311.833		4870.91
ENSGACG00000000048	ENSGACT00000000063	AAACGTGGAATAAAAACCAACTGGTCGGCTCTGTATGAACAGCTGTATGTTAACCAGTAA	CUST_29009_PI225017757	1	1	831.026	298.383		5554.15
ENSGACG00000000049	ENSGACT00000000064	AACCACATGGAGAAGGACAGATGGAAGTCTCTGAGATCGTCTCTGCTGAGCCGGGTCTGA	CUST_29343_PI222095114	1	1	29.0009	22.5041		668.718
ENSGACG00000000049	ENSGACT00000000064	GCTTCAACATCGGCAACTTCAACTCGCTCATGGCCATCATATCGGGGATGAACATGAGCC	CUST_29007_PI225017757	1	0	22.0761	7.57885		3395.17
ENSGACG00000000049	ENSGACT00000000065	TCTGGACAACGATAAGAGCTGCTTCAGCGATCACAAGAAGGCCAGCAGCCTGGAGGCCTA	CUST_29006_PI225017757	1	0	11.5789	6.54897		4688.52
ENSGACG00000000057	ENSGACT00000000075	CAGCTACAGGATGTCTAAAGCAGCGCTCAACATGGCGACCAGGAACCTGTCCATCGAGCT	CUST_28946_PI225017757	1	1	1209.75	439.771		10110.5
ENSGACG00000000057	ENSGACT00000000075	AGCTACAGGATGTCTAAAGCAGCGCTCAACATGGCGACCAGGAACCTGTCCATCGAGCTG	CUST_28945_PI225017757	1	1	1254.59	431.328		3300.81
ENSGACG00000000058	ENSGACT00000000076	TACGTCTTTGAGCTTCAGAACGTTGGTGATTTTACTCAATATGAAGTAATGGTTTCATGT	CUST_28943_PI225017757	1	1	255.284	197.915		2687.96
ENSGACG00000000058	ENSGACT00000000076	GGTTCGGAGGCTTGTTTGAAAAACGGAAAAAAGTAGTTTTTACGTCTTTGAGCTTCAGAA	CUST_28944_PI225017757	1	1	209.291	127.798		824.404
ENSGACG00000000059	ENSGACT00000000077	ATTTGCGCCGTTAAAGCCATCCATGGGAAAGATGGTAAAGATTTCATCACAGAGGTGGTG	CUST_28941_PI225017757	0	0	4.38952	0.820378		2287.64
ENSGACG00000000059	ENSGACT00000000077	TATTTGCGCCGTTAAAGCCATCCATGGGAAAGATGGTAAAGATTTCATCACAGAGGTGGT	CUST_28942_PI225017757	0	0	3.49119	0.15849		6915.26
ENSGACG00000000060	ENSGACT00000000078	ATCATCTTCATGGTGGGAAGAGGCTATTTGTCCCCAGACCTCAGCAAGCTCTATAAAAAC	CUST_28940_PI225017757	1	1	386.791	138.776		2160.69
ENSGACG00000000060	ENSGACT00000000078	TCATCTTCATGGTGGGAAGAGGCTATTTGTCCCCAGACCTCAGCAAGCTCTATAAAAACT	CUST_28939_PI225017757	1	1	373.401	135.786		9751.38
ENSGACG00000000061	ENSGACT00000000079	TGAGCCTCAGTAAAATGAGAGAAGGGAGTAAATGGAAACAGAACTTCCATGTATGGTTAT	CUST_28937_PI225017757	1	1	18083.3	5029.34		11489
ENSGACG00000000061	ENSGACT00000000080	GAAGTCCTAGAAAATAGAAATGTAATTTTAAACTATCAATAAAGCTGGAGGAGCACGGGG	CUST_28895_PI225017757	1	1	8465.34	1759.53		7717.08
ENSGACG00000000062	ENSGACT00000000081	AAATTGCAAAAAACGTGGGCTTTAACAACGTCGTCAGTGTTGACATGCTGAGGGAGTCCT	CUST_28894_PI225017757	0	0	15.7553	16.2107		913.065
ENSGACG00000000062	ENSGACT00000000081	AATTGCAAAAAACGTGGGCTTTAACAACGTCGTCAGTGTTGACATGCTGAGGGAGTCCTT	CUST_28893_PI225017757	0	0	6.18984	13.6428		883.76
ENSGACG00000000063	ENSGACT00000000082	ATGGAATCAGACTTACATCGGCCATACCAGGTGCGGACATCAAAGTCCTCATCAACTTTA	CUST_28892_PI225017757	1	1	269.421	133.002		900.199
ENSGACG00000000063	ENSGACT00000000082	TGGAATCAGACTTACATCGGCCATACCAGGTGCGGACATCAAAGTCCTCATCAACTTTAA	CUST_28891_PI225017757	1	1	280.699	122.782		1976.89
ENSGACG00000000064	ENSGACT00000000083	CACCTCCCGTCTTAGGTCTGAACTCTCCGGTGATGAATTCCTTCAACCGCACGATACCGA	CUST_28890_PI225017757	1	1	69.5375	23.126		983.711
ENSGACG00000000064	ENSGACT00000000083	AACTCTCCGGTGATGAATTCCTTCAACCGCACGATACCGAGGACGGACCCAAACAGCAGC	CUST_28889_PI225017757	1	1	53.0677	25.8292		2409.27
ENSGACG00000000065	ENSGACT00000000084	CGAGGCGGTAGAAATTGTTTGGTGTCTCTTTTTCGTTTTGCCTCTTATTCTATCATTTTA	CUST_40154_PI225017757	1	1	2167.99	911.343		10328.7
ENSGACG00000000065	ENSGACT00000000084	GAGGCGGTAGAAATTGTTTGGTGTCTCTTTTTCGTTTTGCCTCTTATTCTATCATTTTAT	CUST_40153_PI225017757	1	1	2232.33	897.835		20238.1
ENSGACG00000000066	ENSGACT00000000085	TGACATGTGAGGCTGATCACCAACGGCAATACATTTATTCAGAACATCAAAATGTGACAT	CUST_40151_PI225017757	0	0	23.4735	36.247		9877.14
ENSGACG00000000066	ENSGACT00000000085	TTCTGCTGCGATGTACCTTTTCTAAGCAAATATCCAACTCGTGACATGTGAGGCTGATCA	CUST_40152_PI225017757	0	0	25.6748	33.2557		17720.3
ENSGACG00000000067	ENSGACT00000000088	TTGTTCTGCTCGTCTTCATCATCTCCATGACGTACCTAGCATGCAAAAAGCCAAAGAAGC	CUST_40145_PI225017757	1	1	62.475	33.0951		4301.78
ENSGACG00000000067	ENSGACT00000000088	TGTACAGAGGGTCAGTGTTTTGAATACAAGTGGAAGACAGGACCATGGAGAGGTTCATCT	CUST_40146_PI225017757	0	0	3.40941	0.158768		7529.06
ENSGACG00000000068	ENSGACT00000000086	AGAGTTTTACTTTGTCTGGGGATCGTTTATTTGAAAATGGGTGGCTTCTCGTCGGTGGTG	CUST_40149_PI225017757	1	0	12.0849	8.7363		12783.5
ENSGACG00000000068	ENSGACT00000000086	AAGAGTTTTACTTTGTCTGGGGATCGTTTATTTGAAAATGGGTGGCTTCTCGTCGGTGGT	CUST_40150_PI225017757	0	0	8.10432	7.44883		13682.8
ENSGACG00000000069	ENSGACT00000000087	AACTGTTTGTTACATATATGCAGACATGCGGGTGTTATCTGTGCTTTTACAGAAAATAGA	CUST_40147_PI225017757	1	1	131.9	95.1302		5531.06
ENSGACG00000000069	ENSGACT00000000087	CAACTGTTTGTTACATATATGCAGACATGCGGGTGTTATCTGTGCTTTTACAGAAAATAG	CUST_40148_PI225017757	1	1	138.308	78.1772		12312.6
ENSGACG00000000070	ENSGACT00000000091	ACTGTGTATTTCTCGTTGGGTCGAGCTTCTCAATACTTTGACACTATTCCTATAGCAGCA	CUST_40079_PI225017757	1	0	18.2347	9.75248		13841.4
ENSGACG00000000070	ENSGACT00000000091	CACTGTGTATTTCTCGTTGGGTCGAGCTTCTCAATACTTTGACACTATTCCTATAGCAGC	CUST_40080_PI225017757	1	0	17.0735	9.48972		2579.17
ENSGACG00000000072	ENSGACT00000000090	ACTTAACTACTCCACCATTGAGAAGGAGACACTTGCTTTGCTGTTGGCCTTACAGCACTT	CUST_40082_PI225017757	1	0	29.936	25.6642		2055.51
ENSGACG00000000072	ENSGACT00000000090	ATCATAACCCTCTGGTTTTTCTCTCCCGCATGTACAACCATAATCAGCGCTTGATGCGAT	CUST_40081_PI225017757	0	0	4.29884	1.20003		2733.35
ENSGACG00000000074	ENSGACT00000000096	AACTTAAAAGACAAGCTGGAGAGCGAGCAAGAAAAACTGCACGTGGAGTACAACAAGCTC	CUST_40408_PI222095114	1	1	85.8206	22.4987		2529.79
ENSGACG00000000074	ENSGACT00000000097	CGGATGTGTCGTTTCGGCTGCATGACATTTGATATTGTATTAAAATTAGCAGACTCAAAA	CUST_40068_PI225017757	1	0	9.80804	2.49078		2086.09
ENSGACG00000000074	ENSGACT00000000097	GGATGTGTCGTTTCGGCTGCATGACATTTGATATTGTATTAAAATTAGCAGACTCAAAAA	CUST_40067_PI225017757	0	0	10.2217	4.5167		1221.27
ENSGACG00000000075	ENSGACT00000000094	AACAGCTGGCTGCGTGTTATCGTCGCTTACGCGAGTGTTATACAATAGGTCTCAGGTGTG	CUST_40412_PI222095114	0	0	3.31846	4.35798		22373.6
ENSGACG00000000075	ENSGACT00000000094	CGTCGCTTACGCGAGTGTTATACAATAGGTCTCAGGTGTGACGAGTACGTGACCCAGCTG	CUST_40074_PI225017757	0	0	3.74364	0.488494		6363.64
ENSGACG00000000076	ENSGACT00000000093	GTCGCTTTTTGTCGGGGTGTTTCCGAAATGAATTCTTAACGGCCTGCATGCCTTCTTTTA	CUST_40075_PI225017757	1	1	5325.98	7502.46		23764.5
ENSGACG00000000076	ENSGACT00000000093	GTCAGATTGATCTCCAGTAACTGTAATAATTCTTTTTCTGGTCGCTTTTTGTCGGGGTGT	CUST_40076_PI225017757	1	1	1931.61	4264.81		1229.33
ENSGACG00000000078	ENSGACT00000000106	GTACTGGTGCCTGGGAGTGGTCTCATTATCAACAGAGATAACCTCATCAAATTCGACCAT	CUST_53692_PI225017757	1	1	883.059	367.008		6862.72
ENSGACG00000000078	ENSGACT00000000106	TACTGGTGCCTGGGAGTGGTCTCATTATCAACAGAGATAACCTCATCAAATTCGACCATG	CUST_53691_PI225017757	1	1	793.304	306.209		1315.6
ENSGACG00000000079	ENSGACT00000000098	GGAAAAAGGAGAAAGAGAAACAAACGTGCAAAGGCTGCAACGAGAGCTTCAACTTCACCA	CUST_40066_PI225017757	1	0	19.0547	6.67409		1990.25
ENSGACG00000000079	ENSGACT00000000098	GAAAAAGGAGAAAGAGAAACAAACGTGCAAAGGCTGCAACGAGAGCTTCAACTTCACCAA	CUST_40065_PI225017757	1	0	15.1499	6.49426		5530.85
ENSGACG00000000080	ENSGACT00000000100	ATGTGCACAACCCTGCTTGTTTGAAAGATAAATCCACACAGTTCTCCATGTCGAAGTCGG	CUST_50867_PI225017757	1	1	88.2825	19.3041		7466.37
ENSGACG00000000080	ENSGACT00000000100	CATGTGCACAACCCTGCTTGTTTGAAAGATAAATCCACACAGTTCTCCATGTCGAAGTCG	CUST_50868_PI225017757	1	1	88.7496	16.6575		9128.15
ENSGACG00000000081	ENSGACT00000000099	CTCGACTGCATCAAAGAGGACAAAAGGAACAAACATGAGAGAGACTCAGAAATGTGGCAG	CUST_40064_PI225017757	1	1	33.2582	23.3024		8592.08
ENSGACG00000000081	ENSGACT00000000099	TCGACTGCATCAAAGAGGACAAAAGGAACAAACATGAGAGAGACTCAGAAATGTGGCAGT	CUST_40063_PI225017757	1	0	27.0073	16.5648		4365.94
ENSGACG00000000082	ENSGACT00000000101	CTCCTGTTTGTTGGTTGAGGAAAGCAGCTGGAAGGCACCAGTCAAATGTAAATATCATTT	CUST_50865_PI225017757	1	1	616.137	313.887		11606.1
ENSGACG00000000082	ENSGACT00000000101	CAATGGACAACAAGACAAACAGATTGTTTTGTTTGGGCTAAAGTTAATGATCAAGGAACA	CUST_50866_PI225017757	1	1	128.555	91.9993		10202.3
ENSGACG00000000083	ENSGACT00000000102	GCTTTACTGGTTTCTTGTTGCTGCTGGTTACCTTGGTGACACATATGAGACTGCTTATGA	CUST_53699_PI225017757	1	1	523.806	250.309		1889.46
ENSGACG00000000083	ENSGACT00000000102	AAATCACAGGACTAAACTTTGGAAAAGAAGCGTTGGCTTTTGACTGGCTGTACCAGTGAT	CUST_53700_PI225017757	1	1	138.087	39.0214		3512.89
ENSGACG00000000084	ENSGACT00000000105	GTAGTAGTAACTATCTCATTTACTTTCTTACTCTCTGTCCCCACTATTTTAGCCCTGCTG	CUST_53693_PI225017757	1	1	51.6334	34.8041		1222.88
ENSGACG00000000084	ENSGACT00000000105	CAGTAGTAGTAACTATCTCATTTACTTTCTTACTCTCTGTCCCCACTATTTTAGCCCTGC	CUST_53694_PI225017757	1	1	33.3327	10.0597		223.091
ENSGACG00000000085	ENSGACT00000000107	GGGTGTTTGGTTCCTGTGCCAAGGAGTTTTGGTTGGGTTGAAATTAATTTGTACAAAGGT	CUST_10124_PI222095114	1	1	3303.35	1709.96		5201.64
ENSGACG00000000085	ENSGACT00000000107	GGTGTTTGGTTCCTGTGCCAAGGAGTTTTGGTTGGGTTGAAATTAATTTGTACAAAGGTT	CUST_10123_PI222095114	1	1	2763.66	1497.04		5496.89
ENSGACG00000000085	ENSGACT00000000103	GTGCCAAGGAGTTTTGGTTGGGTTGAAATTAATTTGTACAAAGGTTTGTGATGTTAAGTA	CUST_53697_PI225017757	1	1	1893.93	1032.79		5077
ENSGACG00000000085	ENSGACT00000000103	ATTCTTTTTGACTTAGAACTCTACACTGAAGCCCTGAAGGTCATCCATGACTTCCCGCAG	CUST_53698_PI225017757	1	1	1393.62	716.426		5336.21
ENSGACG00000000086	ENSGACT00000000108	AAGTGCAGAGGCTATCCATCCTATCCGGCTCTGATAATCGACCCGAAGATGCCCAGGGAG	CUST_53687_PI225017757	1	1	781.848	224.395		19755.1
ENSGACG00000000086	ENSGACT00000000108	CAAGTGCAGAGGCTATCCATCCTATCCGGCTCTGATAATCGACCCGAAGATGCCCAGGGA	CUST_53688_PI225017757	1	1	771.954	166.961		1228.04
ENSGACG00000000087	ENSGACT00000000115	GATGGAATATTTGAGCTTTTCTATACTGCAGGTTGTTGCAGATAATTCCATGTTGAAGAG	CUST_53673_PI225017757	1	1	819.466	535.993		4371.23
ENSGACG00000000087	ENSGACT00000000119	TTGGAGTTTAGGGAACTAGTGAAAGTGTCTGATACACAGTATCAGTACTACATAATTGTG	CUST_53665_PI225017757	1	1	541.362	246.153		1213.15
ENSGACG00000000087	ENSGACT00000000122	AGTCACCTATTGGAAAAATAAGAGCACTGGGAAGGTGAGTAAGAGCAAACGTTCAAGTGT	CUST_53660_PI225017757	1	0	33.6947	19.623		6409
ENSGACG00000000088	ENSGACT00000000111	CTGAATCACATTTGTGAGCCGGATGACAGAATGACATCTGTACAGAACTCCGATTCTCCA	CUST_53682_PI225017757	0	0	6.37388	3.23975		11256.4
ENSGACG00000000088	ENSGACT00000000111	ACAGAATGACATCTGTACAGAACTCCGATTCTCCACCTGTGGAAATACACCCAGCAGAAA	CUST_53681_PI225017757	0	0	4.3016	2.50661		26369.9
ENSGACG00000000089	ENSGACT00000000109	TTCAAAGGCTTCCCGCGATACTGCTTGCCTCAGGATTTCCGGGGCTTGATACAGGAGCTG	CUST_53685_PI225017757	1	1	76.3925	58.0884		4314.24
ENSGACG00000000089	ENSGACT00000000109	CTTCAAAGGCTTCCCGCGATACTGCTTGCCTCAGGATTTCCGGGGCTTGATACAGGAGCT	CUST_53686_PI225017757	1	1	94.4188	48.0045		21424.8
ENSGACG00000000090	ENSGACT00000000110	TTCCACTGTGACTGTGCTGATGGATTCATCAGGAGAGACAGCATTTGTGTTGAGAACAAG	CUST_53683_PI225017757	0	0	3.7481	2.49359		7965.29
ENSGACG00000000090	ENSGACT00000000110	CTTCCACTGTGACTGTGCTGATGGATTCATCAGGAGAGACAGCATTTGTGTTGAGAACAA	CUST_53684_PI225017757	0	0	5.12263	1.9062		7330.14
ENSGACG00000000091	ENSGACT00000000112	GTTCCCAGTTGAATCAGTTTTGATTCAAACTTTCATTGCCAGGATATTGCTAAAAACAAG	CUST_53679_PI225017757	1	0	15.0585	9.84087		3957.91
ENSGACG00000000091	ENSGACT00000000112	GAATCCGATGCAAAGTGCATAATTGTTGCAAATGCCTTAAACTGTGTTTTTAATGGGAAA	CUST_53680_PI225017757	0	0	3.62065	3.00605		551.747
ENSGACG00000000092	ENSGACT00000000113	CTCATGCTGGAGTCCACCAAATCCAGCAGACAGTTTGACATTCAGGAGGACGGGAAGTGA	CUST_53677_PI225017757	1	1	817.436	237.641		9402.41
ENSGACG00000000092	ENSGACT00000000113	ACTCATGCTGGAGTCCACCAAATCCAGCAGACAGTTTGACATTCAGGAGGACGGGAAGTG	CUST_53678_PI225017757	1	1	795.546	190.314		2553.75
ENSGACG00000000093	ENSGACT00000000114	ACACATGCTACACGACGGGAAACGTGTGTGTGTTCGTCATGGTTCAACAAAAATAAAATT	CUST_53675_PI225017757	1	1	59.5311	25.8637		6413.99
ENSGACG00000000093	ENSGACT00000000114	AACATTTCGGTTTTCAAGTTCTCCAGATTAACACATGCTACACGACGGGAAACGTGTGTG	CUST_53676_PI225017757	0	0	3.33401	0.128806		18562.4
ENSGACG00000000094	ENSGACT00000000117	AAGAAGGCATCCAAGCTGTAGAGGAAGTCATCTATCACCTGGAGACATATGACATCACCA	CUST_53670_PI225017757	1	1	208.971	89.585		878.548
ENSGACG00000000094	ENSGACT00000000117	ATATGACATCACCACCATACGCGCCTCTGTCGGGATGTACTTGATCTCAAAGTACATCAA	CUST_53669_PI225017757	1	1	278.899	86.4802		11205
ENSGACG00000000096	ENSGACT00000000124	AGTCCTACTGCAAACAGAAATACCCCGATCAGCTGGGCAGGTTTGCGAAGCTCCTCCTCC	CUST_25804_PI222095114	1	1	93.6626	21.2053		5686.41
ENSGACG00000000096	ENSGACT00000000124	TCAACAAGTGTGGTGAACGAGGAGATGCCCGTGGAGAAGATTTTGGAAGCGGAGGTGGCT	CUST_53656_PI225017757	1	1	37.2929	13.4037		7353.66
ENSGACG00000000097	ENSGACT00000000120	GAGTCTGAGATGCTCTGATAAAGGTTACTATGTCCGTCACAATGAGACAGAAACACTCAT	CUST_53664_PI225017757	1	1	8978.43	9197.68		2202.69
ENSGACG00000000097	ENSGACT00000000120	AAGGTTACTATGTCCGTCACAATGAGACAGAAACACTCATCACCTACTCCTCCTCTGGTA	CUST_53663_PI225017757	1	1	4027.45	5023.75		4017.96
ENSGACG00000000098	ENSGACT00000000125	TGCCTATGGAACCAGAAGACATCTGTATGATCCAAAGACTCAGACTGACAAACCCTACGA	CUST_25801_PI222095114	1	1	2856.34	1019.14		3720.37
ENSGACG00000000098	ENSGACT00000000125	ACAAGCTCGACATTTTGACCATGAGAAGATCAAGGGTCAGTGTGTCATTGGACTGCAGAT	CUST_53653_PI225017757	1	1	2238.9	928.591		1204.61
ENSGACG00000000099	ENSGACT00000000126	CTTCCTCTGCTGGACGTCAAGGTGTCAGACTTTGGGGAGAGCAACCAGCAGTTTGGCTTT	CUST_53652_PI225017757	1	1	51.4391	45.8328		4351.11
ENSGACG00000000099	ENSGACT00000000126	TTTGGGGAGAGCAACCAGCAGTTTGGCTTTGAAGTGGGACCTGTCTGTTTCCAAGGCTAA	CUST_53651_PI225017757	1	1	26.8017	17.3549		1288.66
ENSGACG00000000100	ENSGACT00000000127	AGCCTTTGAAAGATGTGTTTACAGGCAGGGACGCTTTCCACAGACTTTTCAACTTAAAAG	CUST_53650_PI225017757	1	1	249.842	89.7611		2597.11
ENSGACG00000000100	ENSGACT00000000127	TTATTTTTACTGCTCACAACACAGAACGGGGATATACAGCAGCATAGAAGCTGTACCTGC	CUST_25797_PI222095114	1	1	228.683	81.8339		4649.16
ENSGACG00000000101	ENSGACT00000000128	GGCGTCCAGGGAATGCTGTCCCAAATGCAACAGATCCAAGGCAGAATGGTTCCCGTCTGA	CUST_53647_PI225017757	1	1	602.22	748.476		15595.5
ENSGACG00000000101	ENSGACT00000000128	TCCTGACCGGCGTCCAGGGAATGCTGTCCCAAATGCAACAGATCCAAGGCAGAATGGTTC	CUST_53648_PI225017757	1	1	369.339	199.712		1254.42
ENSGACG00000000102	ENSGACT00000000129	AGACGTTTGCAAAATCGCGGACTTCGGCTGTTCGCTGACTCTCGATCGCGGCTGTGAAGT	CUST_53645_PI225017757	1	1	88.6918	80.1424		1732.86
ENSGACG00000000102	ENSGACT00000000129	AAGACGTTTGCAAAATCGCGGACTTCGGCTGTTCGCTGACTCTCGATCGCGGCTGTGAAG	CUST_53646_PI225017757	1	1	81.0134	57.994		6768.85
ENSGACG00000000103	ENSGACT00000000133	ATGTGAGACTGATGTTCTCAAACTGCTACAAGTACAACCCTCCTGATCATGATGTGGTGG	CUST_25765_PI222095114	1	1	1434.97	408.938		7656.03
ENSGACG00000000103	ENSGACT00000000131	CAAGCAAGAAAAACAACAAGAGCAAAACCAAAAAGGGCGGCATGACGTTTAGCATGCCTC	CUST_53622_PI225017757	1	1	76.4301	26.1503		3945.55
ENSGACG00000000103	ENSGACT00000000131	AAGCAAGAAAAACAACAAGAGCAAAACCAAAAAGGGCGGCATGACGTTTAGCATGCCTCC	CUST_53621_PI225017757	1	1	100.6	25.78		4603.72
ENSGACG00000000104	ENSGACT00000000130	CTGATGGGCATCTCTCATCTGTCCAGCCTTAATAAAAGAGGAGCGTTGTCTCACTAATTG	CUST_53623_PI225017757	1	1	24596	9100.89		3779.94
ENSGACG00000000104	ENSGACT00000000130	ATGACATGGGAAGCAACCTGTCTGATGGGCATCTCTCATCTGTCCAGCCTTAATAAAAGA	CUST_53624_PI225017757	1	1	26419.1	8040.85		12026.3
ENSGACG00000000105	ENSGACT00000000136	GGATTTTCTCTTACAGAGGTCCAGAAGAAACAGGCTATGCTTAATGCCCGCAAAACCCAT	CUST_25760_PI222095114	0	0	4.02769	0.823384		929.081
ENSGACG00000000105	ENSGACT00000000134	TACTCACCAAGCATTAACAGTGACCAGACCCTACTATGACTTCCTTATGCGACAGAAACA	CUST_25763_PI222095114	0	0	4.04249	0.745457		9754.68
ENSGACG00000000105	ENSGACT00000000136	AAGCGCAAAACGTCCACGTTCTGGCACAATATTGGCAGATTGACACCATTCAAGAAGTAA	CUST_25759_PI222095114	0	0	3.80912	0.723936		1066.35
ENSGACG00000000106	ENSGACT00000000132	CATTAGGGATCAACGCTAAGGAAAGAGAGAGACTAGAGAAGGAACGAGTCGCTAAGGAAA	CUST_53619_PI225017757	1	1	724.868	228.174		2312.77
ENSGACG00000000106	ENSGACT00000000132	CAAAGTTCTGCTCGGGGGGTCATTAGGGATCAACGCTAAGGAAAGAGAGAGACTAGAGAA	CUST_53620_PI225017757	0	0	5.57527	1.30937		5323.38
ENSGACG00000000107	ENSGACT00000000135	AAGCCTAAGCGGTTGATTGTTGGTCATTCTGCTTAAAAATAAGTCTACATGCTTTCTGAT	CUST_53613_PI225017757	1	1	3335.51	3750.48		1379.21
ENSGACG00000000107	ENSGACT00000000137	GGGGAGAGAAAGGCTGATACGTCTTTGCTGTTATCTAGTTTTTGCATCTGATTAAAGAAA	CUST_25758_PI222095114	1	1	3998.21	3636.02		5141.65
ENSGACG00000000107	ENSGACT00000000135	TATCTTCACTGCTAATCAGACTAAAGTAAGAAGCCTAAGCGGTTGATTGTTGGTCATTCT	CUST_53614_PI225017757	1	1	2736.5	2984.87		1406.73
ENSGACG00000000107	ENSGACT00000000137	CTAGCAAATACATGAAACAATGTTTTGTGGGTTTTATTTTGAAGGATAAGAATGGAGGGC	CUST_25757_PI222095114	1	1	438.183	811.947		12383.8
ENSGACG00000000108	ENSGACT00000000139	GATCAGAATAAAAGTGACAGTGAAGGGTGTCTCTCATACCATCCCGAGGGATACAAGAGT	CUST_53606_PI225017757	0	0	3.75687	2.08809		11909.2
ENSGACG00000000108	ENSGACT00000000139	AAAGTCTTCCAACCCAAAAAACAGGGAAGATTTAGGGCTCCACAAGCCAACATTCACCCA	CUST_53605_PI225017757	0	0	3.64347	0.453691		597.51
ENSGACG00000000109	ENSGACT00000000138	CATCATGCACTATGGAAAAACCGCCTTTTCTATCAATGGAAGGGACTCCATCACTCCCAT	CUST_53608_PI225017757	0	0	3.1912	1.09231		12732.5
ENSGACG00000000109	ENSGACT00000000138	ATCATGCACTATGGAAAAACCGCCTTTTCTATCAATGGAAGGGACTCCATCACTCCCATC	CUST_53607_PI225017757	0	0	3.98824	1.00933		11820.6
ENSGACG00000000111	ENSGACT00000000149	CTTTAACTATTTTGATGTGGAGAGCCACAGTCACTGTGGATTTGACTACCTGGAGATCCG	CUST_53570_PI225017757	0	0	3.7027	2.61733		1658.44
ENSGACG00000000111	ENSGACT00000000149	TTTAACTATTTTGATGTGGAGAGCCACAGTCACTGTGGATTTGACTACCTGGAGATCCGC	CUST_53569_PI225017757	0	0	3.63806	0.413242		6152.58
ENSGACG00000000114	ENSGACT00000000142	CTCGTCTTCAGACTGAAGAAGCACGTCTGCAGTCAACAAGGAGCTTTTTATTTTGACTCT	CUST_53581_PI225017757	1	1	232.605	313.171		451.653
ENSGACG00000000114	ENSGACT00000000142	CCTCGTCTTCAGACTGAAGAAGCACGTCTGCAGTCAACAAGGAGCTTTTTATTTTGACTC	CUST_53582_PI225017757	1	1	247.704	291.471		22081.3
ENSGACG00000000114	ENSGACT00000000143	TGCTGTGGAGTCCTTGACTCAAAGGAGAGAGCATGACTCGGTGTCCAGTGTCGGGTCCAT	CUST_53579_PI225017757	0	0	4.13774	6.95824		2173.01
ENSGACG00000000114	ENSGACT00000000143	AACTGCTGTGGAGTCCTTGACTCAAAGGAGAGAGCATGACTCGGTGTCCAGTGTCGGGTC	CUST_53580_PI225017757	0	0	4.72115	4.35434		929.094
ENSGACG00000000115	ENSGACT00000000147	AACGTCTCCGTGTGAAAGAGGATGAGGTATCGGCTCTGAGACGTCGCCTGCAGAAATCCG	CUST_25722_PI222095114	0	0	5.52786	3.71541		1750.65
ENSGACG00000000115	ENSGACT00000000145	AACAAAGACCTGCAGGCTCGTCTGGACCAGTCTAAGGTCACCATGGAGACCCTGGAGAAG	CUST_53575_PI225017757	0	0	6.03317	3.43029		2853.37
ENSGACG00000000115	ENSGACT00000000144	ACTCATAGCAACTCTGTGTGACCAGGTGGGCCACCGGGACTTCGACGTGGAGAAGAAGTT	CUST_53578_PI225017757	0	0	4.49252	2.58693		3341.7
ENSGACG00000000115	ENSGACT00000000147	ACGTCTCCGTGTGAAAGAGGATGAGGTATCGGCTCTGAGACGTCGCCTGCAGAAATCCGA	CUST_25721_PI222095114	0	0	5.64021	1.6375		6024.3
ENSGACG00000000115	ENSGACT00000000145	GAACAAAGACCTGCAGGCTCGTCTGGACCAGTCTAAGGTCACCATGGAGACCCTGGAGAA	CUST_53576_PI225017757	0	0	3.9707	1.10881		834.654
ENSGACG00000000115	ENSGACT00000000144	TCATAGCAACTCTGTGTGACCAGGTGGGCCACCGGGACTTCGACGTGGAGAAGAAGTTGA	CUST_53577_PI225017757	0	0	4.04579	0.651137		4632.41
ENSGACG00000000119	ENSGACT00000000151	GTTTCTTGCCTTTCTGGGGGTGGCAACTGGCCAAAATGTTCTCCCCAGAGTCCCTGACGT	CUST_53546_PI225017757	1	0	15.5473	5.79246		501.387
ENSGACG00000000119	ENSGACT00000000151	TTTCTTGCCTTTCTGGGGGTGGCAACTGGCCAAAATGTTCTCCCCAGAGTCCCTGACGTC	CUST_53545_PI225017757	1	0	13.2125	5.88334		2753.17
ENSGACG00000000121	ENSGACT00000000153	GACCGTGAAGCTTTTGGTGGATCACTTTGCAATTAAAAGGAGATGATATTAAAGTACAAA	CUST_53541_PI225017757	0	0	4.24952	1.0541		452.562
ENSGACG00000000121	ENSGACT00000000153	AGACCGTGAAGCTTTTGGTGGATCACTTTGCAATTAAAAGGAGATGATATTAAAGTACAA	CUST_53542_PI225017757	0	0	3.54798	0.553914		5315.94
ENSGACG00000000122	ENSGACT00000000155	ACACGACAAGAACTACCTGACTCATGTGTGTCCTGAGTGGCTGAAGAAGTTCTTGAACTA	CUST_53537_PI225017757	1	1	3839.79	2531.38		2842.01
ENSGACG00000000122	ENSGACT00000000155	TTGAAACAGCAAAACAACGCTTCAACCAAACTGGAGGTGTCCACATTGTCCAGTTGATGA	CUST_25685_PI222095114	1	1	2821.78	2097.54		5432.07
ENSGACG00000000122	ENSGACT00000000159	TATAATCAGTATGGTTATGATGGAGAAGACTTCATATCATTTGACCTGCAGACAGAGCAA	CUST_53530_PI225017757	1	1	2246.84	1872.8		4956.81
ENSGACG00000000122	ENSGACT00000000163	AGAGCAATATATCGCTCCAAAACAGCAGGCTGTCATCACCAAACAGAAGTGGGATCAGAA	CUST_25630_PI222095114	1	1	2868.53	1452.29		4383.39
ENSGACG00000000122	ENSGACT00000000162	ATATCATTTGACCTGCAGACAGAGCAATATATCGCTCCAAAACAGCAGGCTGTCATCACC	CUST_25632_PI222095114	1	1	1761.33	1102.96		4220.83
ENSGACG00000000122	ENSGACT00000000156	CAGGTCTACAAAGTCGACATTGAAATACTAAAACAACGCTTCAACCAAACTGGAGGTGTC	CUST_25683_PI222095114	1	1	433.137	320.929		19348.2
ENSGACG00000000122	ENSGACT00000000164	GAGACTGAGACATTTATGGGCACCCAGCAGGTCTACAAAGTCGACATTGAAACAGTGAAA	CUST_25627_PI222095114	1	1	272.243	195.22		6730.11
ENSGACG00000000122	ENSGACT00000000156	AAACAGAAGTGGGATCATGACAGAGCTCTGAAAGCACACGACAAGAACTACCTGACTCAT	CUST_53536_PI225017757	1	1	191.717	183.409		5657.02
ENSGACG00000000122	ENSGACT00000000161	AAGTGGTGCTTCAAGGAGGCAATCTGCTGTGTTAGTGGAGATGACCTAATTTTTAGGCCA	CUST_5543_PI225017757	1	1	210.896	161.28		14598.7
ENSGACG00000000122	ENSGACT00000000160	CAGACTGAGAAGTCTATGGACACCCAGCAGGTCTACAAAGTCGACATTGAAATACTAAAA	CUST_25635_PI222095114	1	1	46.7201	93.7337		12409.9
ENSGACG00000000122	ENSGACT00000000161	AGAGTCTGGGTCGATTTCAGGTTTTTCAAAAGCATGAACAACGTAGATGAGTTCATTGGA	CUST_5544_PI225017757	1	0	35.4424	80.4568		6647.34
ENSGACG00000000123	ENSGACT00000000158	AGTAGAAACTAAGTTAGCTCCTCAGCTAGTTAGCAACTTCTGAAATGGCGTCGTTAGCGG	CUST_53531_PI225017757	0	0	3.97576	0.589194		2065.49
ENSGACG00000000123	ENSGACT00000000158	GAGTAGAAACTAAGTTAGCTCCTCAGCTAGTTAGCAACTTCTGAAATGGCGTCGTTAGCG	CUST_53532_PI225017757	0	0	3.34131	0.136641		609.589
ENSGACG00000000125	ENSGACT00000000166	GTTTGTGGTTTGTGTATTGATCTCATTATGTATCTGAAAGAATGATGCTTCTGGGGTATT	CUST_5534_PI225017757	1	1	605.809	1212.07		2770.94
ENSGACG00000000125	ENSGACT00000000166	GTGGTTTGTGTATTGATCTCATTATGTATCTGAAAGAATGATGCTTCTGGGGTATTATAC	CUST_5533_PI225017757	1	1	669.035	1206.98		2458.34
ENSGACG00000000138	ENSGACT00000000181	ATGGCTGTGGATTCACTTTGTGGCCCACAATCTAACAGTTAGTACGTCACACAGTCTGAA	CUST_5424_PI225017757	1	1	555.934	563.645		6987.61
ENSGACG00000000138	ENSGACT00000000181	AACAGTTAGTACGTCACACAGTCTGAAACGCACTTAAAGACGAGTCCGTCACTCAAAAGT	CUST_5423_PI225017757	1	1	530.623	370.697		8973.67
ENSGACG00000000141	ENSGACT00000000184	GATTCAAGCTTTACAGAAACAGGAACGCCAAACCCTCTTCTTCTTCTTCTGCTTCTACTG	CUST_19025_PI222095114	1	1	2383.66	1388.47		3660.06
ENSGACG00000000141	ENSGACT00000000184	CTTTCATCACCAAACAGAAGTGGGATCATAACAGAGCTCTGATAGCAGGGAGGAAGAACT	CUST_5418_PI225017757	1	1	569.102	664.162		5374.57
ENSGACG00000000141	ENSGACT00000000185	AAACAGAAGTGGGATCATAACAGAGCTCTGATAGCAGGGAGGAAGAACTACCTGACTCAT	CUST_5415_PI225017757	1	1	583.391	529.551		17620.5
ENSGACG00000000141	ENSGACT00000000186	AGTTGAGATGTTTCACTATGACAGTAACACCAGGAGAACAGAACCCAGACAGGACTGGAT	CUST_19022_PI222095114	1	1	516.72	286.889		1996.59
ENSGACG00000000148	ENSGACT00000000193	TCTTGTAATTAACGGCTCCATCAGCCTTTTACTTTTTACAGATCACATTTTGTGTAGTTG	CUST_18950_PI222095114	1	1	1812.28	1188.09		6127.68
ENSGACG00000000148	ENSGACT00000000194	GCCTCCTGCTGCGTTTGGCTTGATGTAACTACTTATTCATTACTTGCATGTGAGAACCTC	CUST_18947_PI222095114	1	1	308.523	130.879		6284.56
ENSGACG00000000148	ENSGACT00000000194	GTACAACATCTTCTAGAACGGAATATGCAAAAAAGCGACAGGCTACACATTTATTCTGTT	CUST_18948_PI222095114	1	0	30.5411	16.8078		1075.88
ENSGACG00000000151	ENSGACT00000000199	CTGTCATCACCAAACGGAAGTGGGATCATAACAGAGCTCAGATAGCACAGAACAAGAACT	CUST_50048_PI225017757	1	1	801.615	1065.97		2564.67
ENSGACG00000000151	ENSGACT00000000198	TGAAACACTAAAACAACGCTTCAACCAAACTGGAGCAGGTGTCCACATTAACCAGAGGAT	CUST_50050_PI225017757	1	1	1336.9	493.876		7567.95
ENSGACG00000000151	ENSGACT00000000199	TGGGATCATAACAGAGCTCAGATAGCACAGAACAAGAACTACCTGACTCATGAGTGTCCT	CUST_50047_PI225017757	1	1	604.951	343.86		5528.86
ENSGACG00000000151	ENSGACT00000000198	TTCACAGAAAGAGGAACGCAAAGGTGCAGTTTGGTTCCGTGAGACAGAAAGACACAGAAA	CUST_50049_PI225017757	1	1	91.916	163.309		13617.4
ENSGACG00000000154	ENSGACT00000000204	ACAGAATATTTCAGCTCTTATTTCATACAGTTCCGAGTGGCCGACCGACCGTCAGAAGAA	CUST_18839_PI225017757	0	0	6.56917	8.70743		9159.89
ENSGACG00000000154	ENSGACT00000000204	AACAGAATATTTCAGCTCTTATTTCATACAGTTCCGAGTGGCCGACCGACCGTCAGAAGA	CUST_18840_PI225017757	0	0	5.05417	6.35733		22144
ENSGACG00000000155	ENSGACT00000000206	CCTTGTTACCTGTGAAGGTCAAACCAGCAGCTGCTGAAACAACCATTCATCCATTTAGAC	CUST_18835_PI225017757	1	1	199580	30994.5		1128.96
ENSGACG00000000155	ENSGACT00000000206	AATTACATTTTGTAGGTCATTAGCTGAACAAATTTTCAAGGTGAAGGTGCTGAACGTCAG	CUST_54625_PI222095114	1	1	81.5749	43.4268		2230.22
ENSGACG00000000159	ENSGACT00000000212	CAATAAAGTTTGAAGAGCCGATCTACGGAAGCCTGAACACAGACTTCACCACCTTTGTGA	CUST_18824_PI225017757	1	0	13.0783	7.02641		2381.89
ENSGACG00000000159	ENSGACT00000000212	AATAAAGTTTGAAGAGCCGATCTACGGAAGCCTGAACACAGACTTCACCACCTTTGTGAC	CUST_18823_PI225017757	1	0	10.6533	7.66631		7232.77
ENSGACG00000000160	ENSGACT00000000213	GTACTTCTCTATTGATGCTTTTTAGAGAACAAATGTGTTTTTGTCTTTGTAGCCCCGGTT	CUST_18822_PI225017757	0	0	6.39622	10.9626		14426.4
ENSGACG00000000160	ENSGACT00000000213	TACTTCTCTATTGATGCTTTTTAGAGAACAAATGTGTTTTTGTCTTTGTAGCCCCGGTTC	CUST_18821_PI225017757	0	0	3.24124	0.0806228		2727.16
ENSGACG00000000161	ENSGACT00000000214	TCATTCAACACATAAGAATTCACACCGGCGAGAAGCCCTTTAGATGCGACTACTGTGACA	CUST_18819_PI225017757	1	1	357.593	167.182		11545.1
ENSGACG00000000161	ENSGACT00000000214	TGCCTGGAGTGCAAAAAGGAGTTTGAACAAAGGTACCATATCATTCAACACATAAGAATT	CUST_18820_PI225017757	1	1	211.021	94.5733		1123.42
ENSGACG00000000163	ENSGACT00000000217	TGAGGAAATCAAGGTCGGCTGCTCTGAGGGCTTTAGCACCACAGACAGCTCGTCCAACTC	CUST_54604_PI222095114	0	0	9.98189	6.89046		2399.45
ENSGACG00000000164	ENSGACT00000000218	CAAAAAGCTGTGAGGAGCATAACATCGTCCAGTGAAAACAAAATAAAGATTGTATACTTC	CUST_18812_PI225017757	1	1	1115.01	1354.21		2706.75
ENSGACG00000000164	ENSGACT00000000218	GCTGTGAGGAGCATAACATCGTCCAGTGAAAACAAAATAAAGATTGTATACTTCAAATAC	CUST_18811_PI225017757	1	1	1029.17	1191.09		1284.68
ENSGACG00000000165	ENSGACT00000000219	ATCTGTGTGCCTGCCACCAAATATAATGTAACACTAGTTTCATCACACCCGCCCAGATGT	CUST_18810_PI225017757	1	1	1688.89	526.289		1101.94
ENSGACG00000000165	ENSGACT00000000219	TCTGTGTGCCTGCCACCAAATATAATGTAACACTAGTTTCATCACACCCGCCCAGATGTT	CUST_18809_PI225017757	1	1	1639.94	442.623		3374.65
ENSGACG00000000166	ENSGACT00000000220	TTGGGTCACATTTGTACAACGTCCAAACCAGGAAGTAGTCGGATGAGAAATGTTTTTACT	CUST_18808_PI225017757	1	1	25155.6	7868.87		2088.71
ENSGACG00000000166	ENSGACT00000000220	TGGGTCACATTTGTACAACGTCCAAACCAGGAAGTAGTCGGATGAGAAATGTTTTTACTT	CUST_18807_PI225017757	1	1	26990.1	6357.05		4584.94
ENSGACG00000000167	ENSGACT00000000221	GAAGTTTGGGAAACAAGTTTTCTCCTGGGATTCATTTCTTTACTTAACTCTTAACTTCTG	CUST_18805_PI225017757	1	1	885.201	145.547		779.77
ENSGACG00000000167	ENSGACT00000000221	CAGAAGTTTGGGAAACAAGTTTTCTCCTGGGATTCATTTCTTTACTTAACTCTTAACTTC	CUST_18806_PI225017757	1	1	913.344	115.852		4025.71
ENSGACG00000000168	ENSGACT00000000222	CAAAATCGTTGGTTTCCCCACGAACGAGTCCGAAAACAACGAACCTCGCTTCCACCTCGA	CUST_18803_PI225017757	1	1	227.33	64.7443		8413.59
ENSGACG00000000168	ENSGACT00000000222	ACAAAATCGTTGGTTTCCCCACGAACGAGTCCGAAAACAACGAACCTCGCTTCCACCTCG	CUST_18804_PI225017757	1	1	218.198	34.2791		305.939
ENSGACG00000000176	ENSGACT00000000230	GACTGTTATGAGAGACGTGAGCGACTCAGTGACTCATTAACTCATTAGTCTGAGACGAGT	CUST_38654_PI225017757	1	0	13.0661	13.011		3072.33
ENSGACG00000000176	ENSGACT00000000230	ACTGTTATGAGAGACGTGAGCGACTCAGTGACTCATTAACTCATTAGTCTGAGACGAGTC	CUST_38653_PI225017757	1	0	12.2461	12.2587		8766.8
ENSGACG00000000177	ENSGACT00000000231	GAGCTGGAGGCAACCATCATGTCCGGCTCTAGCCTCAGTCTCAACCATGATCCCACCTTA	CUST_38652_PI225017757	0	0	6.55675	6.56797		4337.09
ENSGACG00000000177	ENSGACT00000000231	GCCTTCGCCATGAGGAAGATGAGGCAGGAAGTCAATGAGATCCTGAACCAGAACCCTGTA	CUST_38651_PI225017757	0	0	3.37296	2.5573		7378.88
ENSGACG00000000182	ENSGACT00000000237	AAGTAGAAAAATATGTTTCTGTATGTTAAGATGGAACTTCACCCTCTGACGTGACATTTG	CUST_54545_PI222095114	1	1	1755.04	502.655		1384.54
ENSGACG00000000185	ENSGACT00000000240	GATGAATAAATGTTAACCACCATCTCTCACTTCCCTCCAATTTAGCCAGAAATGTAAAAT	CUST_38613_PI225017757	0	0	6.61007	5.53854		9808.12
ENSGACG00000000185	ENSGACT00000000240	TGATGAATAAATGTTAACCACCATCTCTCACTTCCCTCCAATTTAGCCAGAAATGTAAAA	CUST_38614_PI225017757	0	0	6.65874	3.91693		15980.5
ENSGACG00000000186	ENSGACT00000000241	TAATAAGCTCCACCTGTGTAAGCCTCTGATCAGAGCCATCGATAGCTCCAACCTGAAAAA	CUST_25597_PI222095114	1	1	1199.07	234.289		1376.61
ENSGACG00000000186	ENSGACT00000000241	TTAATAAGCTCCACCTGTGTAAGCCTCTGATCAGAGCCATCGATAGCTCCAACCTGAAAA	CUST_25598_PI222095114	1	1	1158.35	226.431		1934.93
ENSGACG00000000189	ENSGACT00000000245	GGCTAAAAGCAGCACCGTCTACAACCCCATCATTTACATCTTCATGAACAGACAGCAGTT	CUST_38603_PI225017757	0	0	8.47206	4.55621		2624.1
ENSGACG00000000189	ENSGACT00000000245	TGGCTAAAAGCAGCACCGTCTACAACCCCATCATTTACATCTTCATGAACAGACAGCAGT	CUST_38604_PI225017757	0	0	5.50443	1.51761		16118.2
ENSGACG00000000190	ENSGACT00000000246	AAATTCCGTAGGATTCGTCTTCTGGGGACCACGAGTGCAAAATGTCCTCAATTACCTGTT	CUST_38602_PI225017757	1	1	274.287	122.59		3308.06
ENSGACG00000000190	ENSGACT00000000246	AATTCCGTAGGATTCGTCTTCTGGGGACCACGAGTGCAAAATGTCCTCAATTACCTGTTT	CUST_38601_PI225017757	1	1	248.112	106.058		2017.47
ENSGACG00000000192	ENSGACT00000000250	CCCCCCATCTTTAAATTCTTCAGTAGATCAAACAAAAATCCTTTTGAAACACAGAGGACA	CUST_38574_PI225017757	1	1	667.569	491.646		682.141
ENSGACG00000000192	ENSGACT00000000250	AAGTTTCCTAATCACATAGAAGTACACGTACTCAACAACTGTAAGAAAATGCCCGCTGGG	CUST_38573_PI225017757	0	0	4.51229	0.875314		2308.3
ENSGACG00000000195	ENSGACT00000000254	TCTGGAGAAGACCACCAACCACGAGTTCGTGGACCAGCAGTACTACCAGCAGAGCTACCT	CUST_38565_PI225017757	0	0	3.34275	1.56275		3071.78
ENSGACG00000000195	ENSGACT00000000254	TGTCTGGAGAAGACCACCAACCACGAGTTCGTGGACCAGCAGTACTACCAGCAGAGCTAC	CUST_38566_PI225017757	0	0	3.15445	0.0167494		1511.03
ENSGACG00000000196	ENSGACT00000000252	AGACTTTGGGGACGAGATGGACCAGACGTCGTCCCGAATGGACTCGGTCCTCAAGAAGTT	CUST_38569_PI225017757	1	1	282.236	129.144		2514.31
ENSGACG00000000196	ENSGACT00000000252	AGGCAGAGAAGAAGAACAGAGAGCAGGCTCTGCTTACTTCCTCGGGTCAGGACCGCTCAA	CUST_38570_PI225017757	1	1	208.072	104.237		3269.63
ENSGACG00000000197	ENSGACT00000000253	ACGTCTGCAGGAAAATGTTCCATCTGCGCCAAGAAGACACTGCTGAAATTTCTTCATCTT	CUST_38568_PI225017757	1	0	20.535	20.0527		5018.23
ENSGACG00000000197	ENSGACT00000000253	CATCTGCGCCAAGAAGACACTGCTGAAATTTCTTCATCTTTTAATCCTGTTAAACAGTAT	CUST_38567_PI225017757	0	0	7.07106	8.69847		8770.55
ENSGACG00000000198	ENSGACT00000000262	AATTGGTTCTTAATTATGAGAACGTCCTCGGCCACCGCAGCTTCAAACTGATCTTTGCGA	CUST_25496_PI222095114	1	1	535.485	149.896		4557.41
ENSGACG00000000199	ENSGACT00000000255	AATGTATCGTGAGTCAACGCTGAGCAACAGACTGGAAACTGGAGAGATTGATGGCTTTCT	CUST_38564_PI225017757	0	0	12.0993	15.4232		12296.7
ENSGACG00000000202	ENSGACT00000000260	ATCCAGACGTTAAATCCATCAGCCATAAGCACAGTATTTACATTACAGGTCATTTAGCAG	CUST_38513_PI225017757	0	0	3.2657	1.23121		2703.61
ENSGACG00000000202	ENSGACT00000000260	TCCCATTGAATGTTTCAAGCAAGAAACAAAACTCAAACTCATCCAGACGTTAAATCCATC	CUST_38514_PI225017757	0	0	3.54677	0.261585		1228.51
ENSGACG00000000204	ENSGACT00000000264	CTCGTGGAGCAGCTGCTTTTATCAGAAATACAGCAAAAGAGAAACATCTGTTTACACTGC	CUST_38506_PI225017757	1	1	232.489	134.728		4984.14
ENSGACG00000000204	ENSGACT00000000264	TCGTGGAGCAGCTGCTTTTATCAGAAATACAGCAAAAGAGAAACATCTGTTTACACTGCA	CUST_38505_PI225017757	1	1	208.506	87.3132		1473.88
ENSGACG00000000205	ENSGACT00000000263	GAGGTTTTGGGTAGGGTTGCTCCAGAAAGATCCAGAATGAAGAGACAGGTTTCGTTCAAT	CUST_38507_PI225017757	1	1	46.4793	25.7781		4008.79
ENSGACG00000000206	ENSGACT00000000267	CATCTTCCTCCCTAAACGATCCCGTTCCATAGACGACGACGCAGATGTGGAGGATGACAT	CUST_25485_PI222095114	1	0	13.1301	8.76099		3379.35
ENSGACG00000000206	ENSGACT00000000266	ATGATAATTCTGGCATTGCGTTAAAGAACCTGTTCTGTGCCACTCCAGAGAAAGAAGGCC	CUST_38502_PI225017757	0	0	6.77384	9.56087		1529.93
ENSGACG00000000206	ENSGACT00000000267	GACTATTAGAGAGATCACAGAGTGGGAGGAGCAGAAGCTTGACGAACAGGTCAACTTCAG	CUST_38500_PI225017757	0	0	5.99895	8.40241		16024
ENSGACG00000000206	ENSGACT00000000266	TGATAATTCTGGCATTGCGTTAAAGAACCTGTTCTGTGCCACTCCAGAGAAAGAAGGCCT	CUST_38501_PI225017757	0	0	5.60959	3.53126		14985.5
ENSGACG00000000207	ENSGACT00000000265	GAAGGCGGAGGTTAGAATCATCAACAGCACAGTGTGCAAGAGTCTGATGGACGACCAGGT	CUST_38504_PI225017757	0	0	5.70668	1.65597		2174.45
ENSGACG00000000207	ENSGACT00000000265	TCAACAGCACAGTGTGCAAGAGTCTGATGGACGACCAGGTCACTGACAGGATGCTGTGCG	CUST_38503_PI225017757	0	0	3.60447	1.54377		60.1602
ENSGACG00000000209	ENSGACT00000000273	ATGTTCTTCGACACGCTGTACGACGAGGACGTGATCAAGGAGGAGGCCTTCTACCAGTGG	CUST_38447_PI225017757	1	1	996.856	294.044		429.248
ENSGACG00000000209	ENSGACT00000000273	ACACCTGGAGAGACTGATCCAGGACCAGGCCGACAACCAGAGGATCTTTGACTGGATCGA	CUST_25434_PI222095114	1	1	327.428	91.6673		790.267
ENSGACG00000000210	ENSGACT00000000270	AGTGATGACTAAGGGAGTAGCTGGCATTGGGAAAACAGTCCTAACACAGAAGTTCACTCT	CUST_25439_PI222095114	1	1	1208.75	821.2		281.244
ENSGACG00000000212	ENSGACT00000000279	CGCGTCATCTTTTGTAATTAGAGCATTCAAAAGTATGTATTCATCAACCACATCCTTTTG	CUST_25422_PI222095114	1	1	2630.74	1215.24		16401.6
ENSGACG00000000212	ENSGACT00000000275	GTTACAGTACTGTAAAAGGTTGAATCAACAATAAAAATTCAGACCCACATGGTGGAAATG	CUST_38444_PI225017757	1	1	1610.95	612.518		8379.56
ENSGACG00000000212	ENSGACT00000000275	TACAGTACTGTAAAAGGTTGAATCAACAATAAAAATTCAGACCCACATGGTGGAAATGTG	CUST_38443_PI225017757	1	1	1793.57	476.213		2862.07
ENSGACG00000000213	ENSGACT00000000274	ATCTACCTCATGGAGGACCTGAAGAAGCCCTTCACCCAGGCCAGCATGATGATGTCCCTC	CUST_38446_PI225017757	1	1	551.016	396.82		3611.47
ENSGACG00000000213	ENSGACT00000000274	TCTACCTCATGGAGGACCTGAAGAAGCCCTTCACCCAGGCCAGCATGATGATGTCCCTCA	CUST_38445_PI225017757	1	1	545.567	354.095		13774.3
ENSGACG00000000214	ENSGACT00000000277	GACCAAGTGTTTCCTGTCAAAGATGGCTTCCACGCGCTCAAAGGCATCGTCAATTCTGTG	CUST_38440_PI225017757	1	1	325.447	113		2101.34
ENSGACG00000000214	ENSGACT00000000277	TTTAAACTTTTAACTTTAACCACAAGTCCTTTGTTCTTCAACCCATCTCCACCGGGCTAA	CUST_38439_PI225017757	1	1	134.798	48.7361		2884.76
ENSGACG00000000216	ENSGACT00000000280	TCGTTCCTCATCGATTCATAAATAATTATGACTCCCGTCACCAAATCAATGCATTACATG	CUST_39049_PI225017757	0	0	7.00252	6.21982		3746.16
ENSGACG00000000216	ENSGACT00000000280	TCTTTTACACTCACTGGTACCACGAACTGTTCGTTCCTCATCGATTCATAAATAATTATG	CUST_39050_PI225017757	0	0	8.01845	2.35276		1832.3
ENSGACG00000000217	ENSGACT00000000281	AAAGGAACTTTTGAATCCACAATGGGAAACAAACCACCAACAGCAGCCTCGTCAGGAAGT	CUST_39047_PI225017757	1	0	15.4989	11.6552		1432.83
ENSGACG00000000217	ENSGACT00000000281	TTCTCGAAAGGAACTTTTGAATCCACAATGGGAAACAAACCACCAACAGCAGCCTCGTCA	CUST_39048_PI225017757	0	0	7.44598	2.09751		7119.34
ENSGACG00000000218	ENSGACT00000000283	CCTTTTGAAAGAAAAACTAAAAAGGCACTTTACACAAGTGTGAGATGGTGTTATGAGCGA	CUST_25374_PI222095114	1	1	6999.78	1018.29		1451.54
ENSGACG00000000219	ENSGACT00000000289	TCACCAAATACTGTATTGAATGTTGAAGAGGTTTCTAAGGACTCTGATTTACCAGTTTAG	CUST_39032_PI225017757	1	1	98.8705	46.71		9083.06
ENSGACG00000000219	ENSGACT00000000289	CACCAAATACTGTATTGAATGTTGAAGAGGTTTCTAAGGACTCTGATTTACCAGTTTAGA	CUST_39031_PI225017757	1	1	94.7391	31.8864		6186.92
ENSGACG00000000220	ENSGACT00000000286	GGACTTCTCAGAGTCAGAGGAAGAAGAAATAAACGTACATAGAGAGAATATAACCCGTGT	CUST_39038_PI225017757	0	0	3.30883	0.0666765		11871.6
ENSGACG00000000221	ENSGACT00000000285	TTCAGTGAAACCAGAGCAGCAAGAATCTGTTTGAAGAGTTCCCAGGTTGTGTTCATCTTT	CUST_39040_PI225017757	1	1	555.234	303.485		1958.06
ENSGACG00000000222	ENSGACT00000000287	GAAAAGAGGAAAGTGCAGCTGGAAAAGTGTCTGACATTTCTGACTCTGACACAGAGATTG	CUST_39035_PI225017757	1	0	14.3859	28.845		3204.63
ENSGACG00000000222	ENSGACT00000000287	CAAAAGTTTTCCTTTGGCAAAATGCAGGACAAGAAAAAGGAAAAGAGGAAAGTGCAGCTG	CUST_39036_PI225017757	0	0	5.36484	13.4568		4437
ENSGACG00000000225	ENSGACT00000000293	TCAAGATCTGGGATGTGACGCAGGTGGTTGGCTGTAGCTTAGCAACAGGCTTCTCCTCGC	CUST_38983_PI225017757	1	1	165.084	71.4457		16482.4
ENSGACG00000000225	ENSGACT00000000293	TGTGTGTGGGAAATGTAGTTCTAAGCGCACGGCTTTCCCCGTCATGGGCTTCGAGTTCCC	CUST_38984_PI225017757	1	1	132.663	67.7553		6120.95
ENSGACG00000000227	ENSGACT00000000292	AACATTCAGTGCAAAAGGTTCAAACAGGGAACGTGTGCACATGGAGACAAATGCTGCTAC	CUST_38986_PI225017757	1	1	2426.34	750.784		3258.87
ENSGACG00000000227	ENSGACT00000000292	ACATTCAGTGCAAAAGGTTCAAACAGGGAACGTGTGCACATGGAGACAAATGCTGCTACT	CUST_38985_PI225017757	1	1	2518.91	543.656		3521.68
ENSGACG00000000228	ENSGACT00000000296	GTACGCGTTGGACTCTTTCCAGAGTTCATATTGACTATAGAATATTCATAATAACAGTGA	CUST_38977_PI225017757	1	1	885.201	395.652		1127.26
ENSGACG00000000228	ENSGACT00000000296	TGTACGCGTTGGACTCTTTCCAGAGTTCATATTGACTATAGAATATTCATAATAACAGTG	CUST_38978_PI225017757	1	1	869.615	354.731		221.014
ENSGACG00000000229	ENSGACT00000000294	AAGATGAATAAACTTTACGTCTCGTCACACGGAACCATTGAGACCGAAGGCACTGGTTTG	CUST_38981_PI225017757	1	1	34.6915	35.3761		6411.96
ENSGACG00000000229	ENSGACT00000000294	GAAGATGAATAAACTTTACGTCTCGTCACACGGAACCATTGAGACCGAAGGCACTGGTTT	CUST_38982_PI225017757	1	1	38.9925	32.9256		3549.2
ENSGACG00000000230	ENSGACT00000000303	AGAGATAAAACTTAAAGTAACAACTGCAGCGACTTTGAAAAACTGTCTGAGCTGATCTTG	CUST_25285_PI225017757	1	0	43.0586	47.974		4921.71
ENSGACG00000000230	ENSGACT00000000307	GTGATGACGGAGCAGCTGGCAAAGACTCACACGAACATCCACTTCTCCGTCATGCATCCC	CUST_2486_PI222095114	1	0	17.9865	5.75789		5385.98
ENSGACG00000000230	ENSGACT00000000307	TGATGACGGAGCAGCTGGCAAAGACTCACACGAACATCCACTTCTCCGTCATGCATCCCG	CUST_2485_PI222095114	1	0	15.5449	13.8128		1569.23
ENSGACG00000000230	ENSGACT00000000303	GCAGCAGTGCTCTCTCTATAAGAGATAAAACTTAAAGTAACAACTGCAGCGACTTTGAAA	CUST_25286_PI225017757	0	0	23.4247	19.7813		526.076
ENSGACG00000000231	ENSGACT00000000295	AGAGTCGTCTTCTGCTCTGGAAAGATCTACTACGAGCTGATCCGAGAGCGCGGGAACCGA	CUST_38979_PI225017757	1	1	2091.08	2145.01		676.76
ENSGACG00000000231	ENSGACT00000000295	AGAGAGTCGTCTTCTGCTCTGGAAAGATCTACTACGAGCTGATCCGAGAGCGCGGGAACC	CUST_38980_PI225017757	1	1	2295.38	1986.11		6081.41
ENSGACG00000000232	ENSGACT00000000297	TCTTTGATTTGTTGTTTTTGGCCTCGTGTGTGTGTGTGTGTGTTTTTATGAAGGGGACGG	CUST_38975_PI225017757	1	1	65134.2	15260.7		2966.27
ENSGACG00000000232	ENSGACT00000000297	TGCCAAATTTATTTCAGTTTTCTTTGATTTGTTGTTTTTGGCCTCGTGTGTGTGTGTGTG	CUST_38976_PI225017757	1	1	1154.15	325.199		2443.41
ENSGACG00000000233	ENSGACT00000000300	TAAATCCATGCCGTACGAGTTTGACATCAGAGTCCCATTCTTCATTAGAGGACCCAACGT	CUST_25291_PI225017757	0	0	4.33151	6.30093		7119.44
ENSGACG00000000233	ENSGACT00000000300	AGGTAAATCCATGCCGTACGAGTTTGACATCAGAGTCCCATTCTTCATTAGAGGACCCAA	CUST_25292_PI225017757	0	0	4.06988	1.77632		34894
ENSGACG00000000234	ENSGACT00000000302	AAATGAGGAAGATAATCAAGAGGATCAGAAACAACGACACGTGTTCGATGCCGGGACTCA	CUST_25287_PI225017757	0	0	9.43867	5.17591		10868.4
ENSGACG00000000234	ENSGACT00000000302	GAAAATGAGGAAGATAATCAAGAGGATCAGAAACAACGACACGTGTTCGATGCCGGGACT	CUST_25288_PI225017757	0	0	6.52993	3.85244		1976.3
ENSGACG00000000235	ENSGACT00000000311	GTACGACGGCCTCAAGTACGACGTGAAGAAGATCGAGGAGGTGGTGTACGACCTGTCCAT	CUST_2478_PI222095114	1	1	8505.5	1889.46		1217.91
ENSGACG00000000235	ENSGACT00000000309	ATTACTTCTAGTTGTTAACAAACCCAGGAGCCTTGTGAGGGAACATCATACCGTTACATG	CUST_25273_PI225017757	1	1	10670.2	1885.52		4780.88
ENSGACG00000000235	ENSGACT00000000309	CATTACTTCTAGTTGTTAACAAACCCAGGAGCCTTGTGAGGGAACATCATACCGTTACAT	CUST_25274_PI225017757	1	1	10639.2	1452.28		3178.29
ENSGACG00000000235	ENSGACT00000000311	TACGACGGCCTCAAGTACGACGTGAAGAAGATCGAGGAGGTGGTGTACGACCTGTCCATC	CUST_2477_PI222095114	1	1	8307.43	1080.65		2683.94
ENSGACG00000000236	ENSGACT00000000301	AAGAGTCATCATCGAGACAAAGACAGCTCCTCCCCTTCGCATCAGAAACCACAGCAGCGC	CUST_25290_PI225017757	1	1	230.091	41.8074		1406.86
ENSGACG00000000236	ENSGACT00000000301	TCTACAGCATGGTGAGCCAAACTCCAACCATACAGAAGAGTCATCATCGAGACAAAGACA	CUST_25289_PI225017757	0	0	8.12319	6.17047		2046.74
ENSGACG00000000237	ENSGACT00000000304	ATGAGGGAGTTCAGGTGGAACCACATCATCCTCATCGTCAGCGACGACCACGAAGGACGA	CUST_25283_PI225017757	0	0	4.51386	5.79472		296.828
ENSGACG00000000237	ENSGACT00000000304	TGATGAGGGAGTTCAGGTGGAACCACATCATCCTCATCGTCAGCGACGACCACGAAGGAC	CUST_25284_PI225017757	0	0	3.3418	0.235011		5663.59
ENSGACG00000000238	ENSGACT00000000305	CATTACTGGGAACAAATCACCTACAAAAGACTAAGAACTGGAAGACATCCTGGAAAAGTA	CUST_25281_PI225017757	0	0	3.81114	0.409281		8513.93
ENSGACG00000000238	ENSGACT00000000305	GGACTCAAATGCAGAGTTGAAAACAAAAGTACTCACATCTTTATCACGTCTTCTGATTCT	CUST_36374_PI222095114	0	0	3.17028	0.0285472		5704.13
ENSGACG00000000239	ENSGACT00000000314	TATCAGATGGAGCTACAGCAGATACGTTCTGAGATCGAGCGTAAGATTGCAGAGAAAGAC	CUST_25263_PI225017757	0	0	3.39844	0.22441		1903.8
ENSGACG00000000239	ENSGACT00000000314	ATATCAGATGGAGCTACAGCAGATACGTTCTGAGATCGAGCGTAAGATTGCAGAGAAAGA	CUST_25264_PI225017757	0	0	3.25674	0.0690623		3350.57
ENSGACG00000000240	ENSGACT00000000306	TGGAGTCATTACTGGGAAAAAGTCCCCAACAAAAAAGTAAAAACTGGACCACATCCTGGA	CUST_25280_PI225017757	0	0	3.93007	1.34026		2153.86
ENSGACG00000000242	ENSGACT00000000313	TTGTGAGCTGGACATCATCTTCAACTTTGAGAAGGCTTACTACATCCTGGACGAGTTCCT	CUST_2474_PI222095114	1	1	451.385	404.133		10563.9
ENSGACG00000000243	ENSGACT00000000312	ACTTCTGCTTCTTCGTTGTGTACTCCAACCATGAGATGGAGGTCCAGTTGTCTTTCAAGA	CUST_25267_PI225017757	0	0	3.63517	1.80514		531.585
ENSGACG00000000243	ENSGACT00000000312	TGTACTCCAACCATGAGATGGAGGTCCAGTTGTCTTTCAAGAGGCTCCCGAGGGGCCAGA	CUST_25268_PI225017757	0	0	4.59324	1.00085		2368.13
ENSGACG00000000244	ENSGACT00000000316	TTTTATTCCTGCTGCGAGACATCAACACAGGGTCCATCTTGTTTATGGGTCGAGTGATGA	CUST_25260_PI225017757	0	0	4.55987	5.61851		4201.25
ENSGACG00000000244	ENSGACT00000000316	TTTATTCCTGCTGCGAGACATCAACACAGGGTCCATCTTGTTTATGGGTCGAGTGATGAA	CUST_25259_PI225017757	0	0	6.14369	4.59197		366.374
ENSGACG00000000245	ENSGACT00000000320	AAAGAAAAACAGGACCAAAGTTGTTTGTCTCTCTACGGCCTCCGTTCCCATAGAAACCGA	CUST_25251_PI225017757	1	1	111.086	58.4098		11716
ENSGACG00000000245	ENSGACT00000000320	GAAAAGAAAAACAGGACCAAAGTTGTTTGTCTCTCTACGGCCTCCGTTCCCATAGAAACC	CUST_25252_PI225017757	1	1	98.131	46.3044		3326.98
ENSGACG00000000246	ENSGACT00000000318	GATAACGAGGCGGTGATGAAACTGCTGAGCTCCCTCAACCCTGAAACTGAAGAAAGCGAC	CUST_25255_PI225017757	0	0	7.76667	9.38478		4629.73
ENSGACG00000000246	ENSGACT00000000318	AGCACAGGGCTTATTTTGATCAAATGGACTCAGACAGAAGCCCGAATGAAAGGAGTTGGT	CUST_2463_PI222095114	0	0	3.605	0.311433		13329.6
ENSGACG00000000247	ENSGACT00000000315	GGAAACAACTGTACATGTTTAAACAGGCCATCAAATAAAGATGCTTTCAACACGCTGTAT	CUST_25262_PI225017757	1	1	50887.7	30791.1		31342.7
ENSGACG00000000247	ENSGACT00000000315	GAAACAACTGTACATGTTTAAACAGGCCATCAAATAAAGATGCTTTCAACACGCTGTATT	CUST_25261_PI225017757	1	1	45194.4	26206.6		32195.9
ENSGACG00000000250	ENSGACT00000000322	TTTTAAAGTCTTTAAATACGTGGACCTGACTGACGAAGCACCGGAGCCAAACCTGATCCT	CUST_25247_PI225017757	1	1	53.1885	30.7896		15737.7
ENSGACG00000000250	ENSGACT00000000322	TGTTTTAAAGTCTTTAAATACGTGGACCTGACTGACGAAGCACCGGAGCCAAACCTGATC	CUST_25248_PI225017757	1	1	46.7799	18.1872		17438.2
ENSGACG00000000251	ENSGACT00000000319	TACTGATCGTCGTGTCCTTCTACGGGATCTTCCTCTCCGGCATAATGCTCGGCTACGTGC	CUST_25253_PI225017757	1	1	65.3695	41.3535		3044.27
ENSGACG00000000251	ENSGACT00000000319	ATACTGATCGTCGTGTCCTTCTACGGGATCTTCCTCTCCGGCATAATGCTCGGCTACGTG	CUST_25254_PI225017757	1	1	79.0201	33.7991		4428.64
ENSGACG00000000252	ENSGACT00000000329	AAGAACTGCCCTCTGGTCGACAACATCTGTGCCTACGCCAACAGCAATGAGGCGTACGTG	CUST_25233_PI225017757	1	1	109.307	81.6685		1862.9
ENSGACG00000000252	ENSGACT00000000329	TGAAGTTGCAGGCGGGAGAGTACGTCTCTCTGGGGAAGGTGGAGGCCATGTTGAAGAACT	CUST_25234_PI225017757	1	1	52.3416	49.782		2392.09
ENSGACG00000000253	ENSGACT00000000328	CATAAACACTTTTCAGCGATTAAAACTACTGGGTACTACTACCACAGTACAGTCTGGGCC	CUST_25236_PI225017757	0	0	4.59778	1.15715		3763
ENSGACG00000000254	ENSGACT00000000382	TATTTTGCGTCTGAATCATTTCAGGTCCCACAATGTCGTTCGTAGGACTACAAGGGGACT	CUST_19641_PI225017757	1	1	5182.21	1632.17		509.859
ENSGACG00000000254	ENSGACT00000000382	TTATTTTGCGTCTGAATCATTTCAGGTCCCACAATGTCGTTCGTAGGACTACAAGGGGAC	CUST_19642_PI225017757	1	1	5260.97	1361.54		2293.16
ENSGACG00000000254	ENSGACT00000000360	TGGAGTACATGATAGCGGAGAAGCACGTGTACCTGATGGCGAGCGGCCGCATCAACATGT	CUST_18334_PI225017757	1	1	228.801	214.077		9140.84
ENSGACG00000000255	ENSGACT00000000323	TCAGAAGTGTGAGCAGCCCTTCTTCTGGAACTTCAAACAGATGTGGGACAGTAAGAAGAT	CUST_25245_PI225017757	1	1	574.904	189.924		5285.49
ENSGACG00000000255	ENSGACT00000000323	GATCTCCTGCAGCTCAGACGGAAGCATCGTCATCTGGAACATGGACGTAACGAGACAAGA	CUST_2454_PI222095114	1	1	427.222	121.697		12936.2
ENSGACG00000000256	ENSGACT00000000324	AGAAGCAGTGGCATGTAGCTGAATATCCATAATGCTTTAATAATGCTGATACATTACTTG	CUST_25243_PI225017757	0	0	71.4967	102.104		859.799
ENSGACG00000000256	ENSGACT00000000324	GCTGAAATGTCTTTTATAGATGAACTTGCCTTGAAATATCAGAAGCAGTGGCATGTAGCT	CUST_25244_PI225017757	0	0	45.526	69.7556		4705.74
ENSGACG00000000257	ENSGACT00000000326	TCAGAACAAAAGGCAGCAGGTGATCCTAACAGAAAGGTGGGCCACTCAGCACAAAGACAT	CUST_25240_PI225017757	1	1	533.979	180.329		3787.65
ENSGACG00000000257	ENSGACT00000000326	TGATCCTAACAGAAAGGTGGGCCACTCAGCACAAAGACATCCACTTCTCCTCCATGCACC	CUST_25239_PI225017757	1	1	500.759	154.77		549.204
ENSGACG00000000258	ENSGACT00000000325	TCAACTTCCTCAAACGCAAAGATAAAGGTGTTGTGTTTGGAACCCCACTGACAGAGAGCT	CUST_25242_PI225017757	1	0	21.1909	16.7974		3662.45
ENSGACG00000000258	ENSGACT00000000325	TTCCTCAAACGCAAAGATAAAGGTGTTGTGTTTGGAACCCCACTGACAGAGAGCTGCATT	CUST_25241_PI225017757	1	0	10.7712	15.6154		3283.95
ENSGACG00000000259	ENSGACT00000000327	CATCCTCTCCTTAATCCAATTATATACGGACTGAAAATGACAGAAATATCCAAACACATC	CUST_25238_PI225017757	0	0	4.20246	2.09891		4143.78
ENSGACG00000000259	ENSGACT00000000327	AGGAGGTTATTTCATCAAGACAAACACAAGATCACTTTGAAGCCAACAGTAAACCATCAG	CUST_25237_PI225017757	0	0	3.89811	0.532771		3884.2
ENSGACG00000000260	ENSGACT00000000330	TGCTGCTGGCGCTGCTCATCTTCATCATGTACAAGCTGGGTTTCTTTAAGCGGGTCCGCC	CUST_25213_PI225017757	1	1	1734.49	752.001		17321.2
ENSGACG00000000260	ENSGACT00000000330	ATCCTCTTCATTTATTCCCGCCTGGCCGTGGACACCTTCCTGAAGCCGGAGAACCAGAAC	CUST_25214_PI225017757	1	1	364.661	55.5359		11854.3
ENSGACG00000000261	ENSGACT00000000340	GATATCCGACGTGGTGCTGAAGGACGAGACCAAAGTTGGAAATAAATGTTCCGCTTATGT	CUST_25174_PI225017757	1	1	1309.75	660.186		1336.15
ENSGACG00000000261	ENSGACT00000000340	ATATCCGACGTGGTGCTGAAGGACGAGACCAAAGTTGGAAATAAATGTTCCGCTTATGTC	CUST_25173_PI225017757	1	1	1273.97	652.388		1290.9
ENSGACG00000000261	ENSGACT00000000336	TAAAGAAGATATAGCCGACAAGCTGGGAAAGAAGATCTCCGAGACCAGAGCGGTTCATAT	CUST_25201_PI225017757	1	1	894.183	345.125		2863.45
ENSGACG00000000261	ENSGACT00000000336	ATTCAAAAATCTCCCTGGAGACAAAGAACGTCTTCATTGAGTGTACGGCCACAGACGTGA	CUST_25202_PI225017757	1	1	310.983	131.569		2622.84
ENSGACG00000000262	ENSGACT00000000333	ATGCACCTGCAGAAGGACCTGGAGGTTCTCTCCCAGGAATTAGTCCGTCTCAGTAAAGAT	CUST_25207_PI225017757	1	1	498.611	117.18		1755.52
ENSGACG00000000262	ENSGACT00000000333	AACCTGAGAGAGATGAACAAGAAGCTGCAGAACATGCTGGAGGAGCAGCTGACCAAGAAC	CUST_25208_PI225017757	1	1	406.34	107.673		2266.94
ENSGACG00000000263	ENSGACT00000000331	TAAAGGTTGACGTGACGATGAATGTGTTGATAACTGGTCCACACGGATGCGTGAAGAGTT	CUST_25211_PI225017757	1	1	132.892	44.7126		3649.63
ENSGACG00000000263	ENSGACT00000000331	TTAAAGGTTGACGTGACGATGAATGTGTTGATAACTGGTCCACACGGATGCGTGAAGAGT	CUST_25212_PI225017757	1	1	133.159	42.6962		1509.92
ENSGACG00000000264	ENSGACT00000000332	TTCAAGCAAATGGATGTTTACTCCATGGCTCTGGTGCACTGGGAGATGGCCTCCCGCTGC	CUST_25210_PI225017757	1	0	22.4306	8.31362		6050.99
ENSGACG00000000264	ENSGACT00000000332	AAAGAGTAGTAACATTGTGGTGAAAAATAGGAGGGAATGCGCCCTGTGTGACTTCGGTCT	CUST_25209_PI225017757	0	0	6.49917	6.22033		1947.43
ENSGACG00000000265	ENSGACT00000000337	GATTTAAAAATACATACCTCAACCACTGGGAGAAGAGGCTGCTGGAGTGTAAACCCTCTC	CUST_25200_PI225017757	1	0	13.3671	8.8922		2681.74
ENSGACG00000000265	ENSGACT00000000337	ATTTAAAAATACATACCTCAACCACTGGGAGAAGAGGCTGCTGGAGTGTAAACCCTCTCG	CUST_25199_PI225017757	1	0	19.8042	5.22022		707.26
ENSGACG00000000267	ENSGACT00000000338	ATGGCGGCGACCATGAAGCAGAACCCAGAACAGAAGTCCAGAAACTCACACAGGGCGACT	CUST_25198_PI225017757	0	0	8.78505	10.8389		1519.06
ENSGACG00000000267	ENSGACT00000000338	TGGTTTGCCAAAAGTCAACAGCAAAAACACAGATGGATCTAGCCAGAAACCAAGATGGCG	CUST_25197_PI225017757	0	0	3.63492	0.345375		8986.89
ENSGACG00000000269	ENSGACT00000000339	CCATTGCTGTTCCATTACAACCGATTCAGTCATATCAAACATGTGACATGTTGAATATGA	CUST_25196_PI225017757	1	1	927.417	675.644		9711.29
ENSGACG00000000269	ENSGACT00000000339	CATTGCTGTTCCATTACAACCGATTCAGTCATATCAAACATGTGACATGTTGAATATGAT	CUST_25195_PI225017757	1	1	961.004	605.932		703.257
ENSGACG00000000269	ENSGACT00000000341	AAGACTTCTTCTCACACGTCAGGGACGGACTAAACTTCGGCACCCAGGTGGGCTTCCTGT	CUST_2379_PI222095114	1	1	862.781	480.311		17071.9
ENSGACG00000000269	ENSGACT00000000341	TGAAGACTTCTTCTCACACGTCAGGGACGGACTAAACTTCGGCACCCAGGTGGGCTTCCT	CUST_2380_PI222095114	1	1	696.363	365.414		10353.5
ENSGACG00000000270	ENSGACT00000000343	TCTATGTCACGCTACCACTGCACTTCTCCTTTTAGTTGTTAAAGCATCTCCTGAATTAGT	CUST_25168_PI225017757	1	1	169.575	142.359		2882.57
ENSGACG00000000270	ENSGACT00000000343	CACTTCTCCTTTTAGTTGTTAAAGCATCTCCTGAATTAGTTATAAGGGTTAGGGTGATAA	CUST_25167_PI225017757	1	1	124.358	99.0621		8248.14
ENSGACG00000000271	ENSGACT00000000342	CATATCATTTGTTTTGATTCTTTCGAAACCGAAATCTAATGAGCTCGGAAGTTACGTCTT	CUST_25169_PI225017757	1	1	669.147	442.287		5662.99
ENSGACG00000000271	ENSGACT00000000342	ACATATCATTTGTTTTGATTCTTTCGAAACCGAAATCTAATGAGCTCGGAAGTTACGTCT	CUST_25170_PI225017757	1	1	628.185	428.629		2417.92
ENSGACG00000000272	ENSGACT00000000344	CTTTTCTGACATGTACATAATGTATATAGCCGAATTGAACGGTTATGGGAAATGTATGCA	CUST_25166_PI225017757	0	0	3.75401	2.07425		7622.87
ENSGACG00000000272	ENSGACT00000000344	AAACTAAGTGAAACTAAGTGTAGTTTGACGGGAGAAAGTTCCTCGAGGAACGAATACCCC	CUST_25165_PI225017757	0	0	3.30361	1.67899		3312.28
ENSGACG00000000273	ENSGACT00000000346	GAACAAGAGGGACCTCCAAGGAGCTCTGGATGAGAAGGAGCTCATATTTGAAATTAGGAA	CUST_25162_PI225017757	1	1	50.9522	12.438		3328.92
ENSGACG00000000273	ENSGACT00000000346	AACAAGAGGGACCTCCAAGGAGCTCTGGATGAGAAGGAGCTCATATTTGAAATTAGGAAC	CUST_25161_PI225017757	1	1	41.3145	6.29186		4677.81
ENSGACG00000000274	ENSGACT00000000362	AACCTGCTGGAATCAAGATCCTGTCCCCCAAGAGGGTCGTGTCCCCGCTCACTGTGAAAT	CUST_18330_PI225017757	1	1	216.58	64.6452		2770.02
ENSGACG00000000274	ENSGACT00000000362	TTGTGAATGGCAGGAAGATCTCCCAGAGCAGCCGCTTTGAGATGCACTACTCCGAGGGCT	CUST_18329_PI225017757	0	0	5.45461	6.1999		5578.12
ENSGACG00000000278	ENSGACT00000000348	TTTTATTCTTCAAGTCCTCGGTGACCCCGGTGCTGCTGCTGGCCCTTGGTCAAGCCTTCA	CUST_25158_PI225017757	1	1	1633.27	473.981		4555.66
ENSGACG00000000278	ENSGACT00000000348	TTTATTCTTCAAGTCCTCGGTGACCCCGGTGCTGCTGCTGGCCCTTGGTCAAGCCTTCAT	CUST_25157_PI225017757	1	1	1839.45	454.111		6951.64
ENSGACG00000000281	ENSGACT00000000357	TTTCACTTTAAAATCCGATGTGTTCAGAGAGCAAAGTCATTCCAGTCGACTTATTGATGA	CUST_2330_PI222095114	1	1	26460.2	4645.38		3139.44
ENSGACG00000000281	ENSGACT00000000357	TCCAGTCGACTTATTGATGAGAAGTTATTGCTTGTGATCGGTTGAGTCCTGTTTACGTTG	CUST_18379_PI225017757	1	1	37663.9	2781.07		3553.16
ENSGACG00000000285	ENSGACT00000000359	CAGAAGATCTCTCTTCTGTGATTAGGGGTTGTTTGTTTTGTTTACCTGCTGCTCTTCAGG	CUST_18375_PI225017757	1	0	19.7995	6.71316		2939.68
ENSGACG00000000285	ENSGACT00000000359	AGAAAGAAGTAGGAGGAGACAAATGGACTCTCACCTCTCAGAGATTCTTCATCAGCGAAG	CUST_18376_PI225017757	0	0	3.51958	0.202034		2603.07
ENSGACG00000000286	ENSGACT00000000363	GCTTCTGTTTCTTTATTCTTGAGGAACAGTGAAAAACTGAGATGAAAGTTAACGAGGTAA	CUST_18327_PI225017757	1	1	5128.8	2252.72		2041.37
ENSGACG00000000286	ENSGACT00000000363	AGCTTCTGTTTCTTTATTCTTGAGGAACAGTGAAAAACTGAGATGAAAGTTAACGAGGTA	CUST_18328_PI225017757	1	1	5874.56	2054.79		5705.3
ENSGACG00000000286	ENSGACT00000000366	TCAGTATAAAGACACTCTGAAACTGGCCGTTCCTTCTCTCATCTACACTCTGCAGAACAA	CUST_41747_PI222095114	1	1	495.174	125.722		1106.49
ENSGACG00000000286	ENSGACT00000000366	TTCAGTATAAAGACACTCTGAAACTGGCCGTTCCTTCTCTCATCTACACTCTGCAGAACA	CUST_41748_PI222095114	1	1	425.409	109.575		4961.88
ENSGACG00000000286	ENSGACT00000000361	TCTACATTATGCACTACTGTAAAATAGGTTAGAGTTCTCCCGTAACTATCATCCATTACA	CUST_18332_PI225017757	1	1	304.84	89.308		10503.5
ENSGACG00000000286	ENSGACT00000000361	CTACATTATGCACTACTGTAAAATAGGTTAGAGTTCTCCCGTAACTATCATCCATTACAT	CUST_18331_PI225017757	1	1	302.606	80.1305		13667.1
ENSGACG00000000288	ENSGACT00000000367	GAGCACTGGTTTGAAAAAGCTCTGAGGGAAAAGAACGGTTTTGTCATCAAGAAGATGAAG	CUST_18319_PI225017757	1	1	298.817	84.4847		4218.03
ENSGACG00000000288	ENSGACT00000000367	GGAGCACTGGTTTGAAAAAGCTCTGAGGGAAAAGAACGGTTTTGTCATCAAGAAGATGAA	CUST_18320_PI225017757	1	1	313.634	70.4923		3324.32
ENSGACG00000000289	ENSGACT00000000369	CTTGTGTACTCTAGCGCCACCTCCAGGCTCAGCAAAGTCTTCAAACTCAAGACCTACTGA	CUST_18315_PI225017757	1	1	61.6246	26.9061		809.329
ENSGACG00000000289	ENSGACT00000000369	AGTCTGCCAACGTTTGGCTGCAGAGACTGGGAATACTTTAGCATCGATGGAGGCTCCTTC	CUST_18316_PI225017757	1	0	22.3899	12.6709		1628.79
ENSGACG00000000290	ENSGACT00000000372	CATCGTTATTTCAGTAACCTTGGAAACAGAGTGGTGACGCTTCTCGATACAAAGTCCATC	CUST_41696_PI222095114	1	1	217.986	70.4637		3498.7
ENSGACG00000000290	ENSGACT00000000372	TTTAGTCTGCAAGAGATTCAACTGGAAAAAGAAACGATGAGACCAGTGAGCGCCGATCCA	CUST_41695_PI222095114	1	1	90.7101	25.536		9231.62
ENSGACG00000000291	ENSGACT00000000374	AGGTTCTTTGTTATTATCATCGTTATCAATATTATTAGGTGATGCGTTCAGGTCACATGC	CUST_19698_PI225017757	1	1	5188.58	1672.46		2458.67
ENSGACG00000000291	ENSGACT00000000374	GGTTCTTTGTTATTATCATCGTTATCAATATTATTAGGTGATGCGTTCAGGTCACATGCA	CUST_19697_PI225017757	1	1	5407.42	1549.81		2322.13
ENSGACG00000000293	ENSGACT00000000375	AAATCCCCGAATCACATGGGGGCTACGGTCCGATACCAGATAACCTCCGAGGGGTTCAGA	CUST_19695_PI225017757	1	1	732.695	127.074		5035.64
ENSGACG00000000293	ENSGACT00000000375	ATTTCCATGGCAACCAGCCACAAGATTGCCGTGCTGATGACCAACCAGATGACCACCCGG	CUST_19696_PI225017757	1	1	291.429	82.615		2114.35
ENSGACG00000000294	ENSGACT00000000378	AGATTTCATCACCAACCTGCTGAAGAAAGACATGAACAGGCTCACCTGTGCTCAGTGTTA	CUST_19689_PI225017757	0	0	9.03587	6.8582		7234.61
ENSGACG00000000294	ENSGACT00000000378	AAGATTTCATCACCAACCTGCTGAAGAAAGACATGAACAGGCTCACCTGTGCTCAGTGTT	CUST_19690_PI225017757	0	0	7.08013	3.00061		24678.2
ENSGACG00000000295	ENSGACT00000000376	AAGAAGAAGAAGAAGAAAGACTCGTTTACCCAGAAGCACATGGACAAGGCCCGCCTTATT	CUST_19693_PI225017757	1	1	1558.82	670.242		2362.32
ENSGACG00000000295	ENSGACT00000000376	AGAGATCCAGACGAAGAAGAAGAAGAAGAAAGACTCGTTTACCCAGAAGCACATGGACAA	CUST_19694_PI225017757	1	1	785.508	259.021		1718.59
ENSGACG00000000296	ENSGACT00000000377	TGGCTGCACCTAATTTCTTTCCTGGTTAAAATGAAGATGTGAAACTCACTTCAGAAACCA	CUST_19692_PI225017757	1	1	1397.29	657.09		2922.38
ENSGACG00000000296	ENSGACT00000000377	CCTGGTTAAAATGAAGATGTGAAACTCACTTCAGAAACCACACACATATTTCCTGTAATG	CUST_19691_PI225017757	1	1	399.781	133.896		3391.7
ENSGACG00000000297	ENSGACT00000000381	CAATCTTTTTTGGTACTGCAAAGTCTACGGAGAAGATGTTCATCCAGACTGCCACGCTGA	CUST_19644_PI225017757	0	0	7.24267	5.55137		4861.32
ENSGACG00000000297	ENSGACT00000000381	AATCTTTTTTGGTACTGCAAAGTCTACGGAGAAGATGTTCATCCAGACTGCCACGCTGAC	CUST_19643_PI225017757	0	0	4.68335	3.98184		2404.52
ENSGACG00000000298	ENSGACT00000000380	TAAACTGTCCGTTATCATCGACAGTCTTCAGCATAATGTTCTGTTCCAGCTGCTGGAGGA	CUST_19646_PI225017757	0	0	10.3949	10.9969		3330.46
ENSGACG00000000299	ENSGACT00000000383	TCTACAGACACAGCTCTCGAAACGGATTTTGAGTTCTACCATTTACCTTCCGGTCCTCAT	CUST_19639_PI225017757	0	0	6.08865	3.98832		8121.99
ENSGACG00000000299	ENSGACT00000000383	TTCGTCTCTACAGACACAGCTCTCGAAACGGATTTTGAGTTCTACCATTTACCTTCCGGT	CUST_19640_PI225017757	0	0	6.40795	2.44746		797.171
ENSGACG00000000300	ENSGACT00000000384	AAGTGTATTTTTTGTCATCTTCTCCAGGGATGAGCTTCTGTCCGGATTTGTGCCAGACGA	CUST_19637_PI225017757	0	0	4.87053	1.98014		2071.7
ENSGACG00000000300	ENSGACT00000000384	AAAGTGTATTTTTTGTCATCTTCTCCAGGGATGAGCTTCTGTCCGGATTTGTGCCAGACG	CUST_19638_PI225017757	0	0	3.437	0.201101		2059.57
ENSGACG00000000301	ENSGACT00000000385	TTTGACTCCTCTGTGAAGAACGGCGTCATCATCAAGGCTGGTGAGCTGCTGAGGCTCCCT	CUST_19635_PI225017757	0	0	9.39533	10.1104		607.419
ENSGACG00000000301	ENSGACT00000000385	TATGACTGGGCTGACCCAGGGAGCCGACTACTACATCCGTGTCATCGCAATCAACGACTC	CUST_19636_PI225017757	0	0	3.42738	3.91143		1275.68
ENSGACG00000000302	ENSGACT00000000388	GTATTTTTGTAGCACATCCGGTACAAAGAGTACTAGAAGTAGTGTATGCTGAATTGTATT	CUST_19629_PI225017757	0	0	3.4295	0.26591		6042.32
ENSGACG00000000302	ENSGACT00000000388	TCAGTTTCAACATCAACCTGTTGAACTTGAATCAGTAAGTGTATTTTTGTAGCACATCCG	CUST_19630_PI225017757	0	0	3.41135	0.0752301		793.653
ENSGACG00000000304	ENSGACT00000000394	CCTGTCAGGAGGCTCCAGAAAAATTGAAAATGATTTGTTGATGTTTTACTTTTGTTCCTG	CUST_19578_PI225017757	1	1	943.361	466.819		8983.01
ENSGACG00000000304	ENSGACT00000000394	CTGTCAGGAGGCTCCAGAAAAATTGAAAATGATTTGTTGATGTTTTACTTTTGTTCCTGA	CUST_19577_PI225017757	1	1	786.857	371.153		6009.19
ENSGACG00000000305	ENSGACT00000000386	ACTCCTCCACCTGAAAACTTAACACAAGTTCCTCTTTTTCATCCAATGACAAAAGTTTCT	CUST_19633_PI225017757	1	1	42.618	14.0705		2132.62
ENSGACG00000000305	ENSGACT00000000386	CTCTCTCTTTAAGCAAGCAGAGTATGTTGAAGAGGAAGATATTGTATTGATTAGATCCAT	CUST_19634_PI225017757	1	1	37.7123	20.8237		1192.14
ENSGACG00000000306	ENSGACT00000000391	AGAAAAAGAAGTCAACTTCAATCTGTCGGTGCTCGGAGAGACATTCAGTGAAGTTCCAGG	CUST_19584_PI225017757	1	1	520.96	101.866		1344.46
ENSGACG00000000306	ENSGACT00000000391	AGAGATATTTCCAGCAGAGTACCTGTACTCCACACCTGAGCAGCTCTTTAAACAGCTTCA	CUST_19583_PI225017757	1	1	456.028	93.6228		10556
ENSGACG00000000307	ENSGACT00000000389	TTTGGTGTCTTGCATCAAGTCAACCAAATTCTGGGAGAGGAATGTCTCCTCTGCCTATCT	CUST_19627_PI225017757	1	1	2737.78	3138.55		10959.4
ENSGACG00000000307	ENSGACT00000000389	CGCTGTCTTTAATCAAATTCTGTTTCATTCAGCATAATCATCTGACAACAATGCATGCAA	CUST_19628_PI225017757	1	1	1906.79	2115.06		4213.49
ENSGACG00000000308	ENSGACT00000000390	GGAGGAGATCTTTGAAGAAGTTGTCGTAGTAGTTGACGTGTCCGAAGAACACTTTGTATT	CUST_19585_PI225017757	1	1	1730.45	424.342		11180.9
ENSGACG00000000308	ENSGACT00000000390	ATGAAGTTTAGTGATGAATATAGTTGTGAGGGTTGAAGGATAGAGATGGAGGAGATCTTT	CUST_19586_PI225017757	1	1	1350.07	267.748		6829.11
ENSGACG00000000309	ENSGACT00000000393	TTGAAAGGTTTACAGTAGATTTTGTTCTTGCCCAGACAATGAACATCATGTAAATCTCCA	CUST_19580_PI225017757	1	1	9192.93	6286.33		3908.91
ENSGACG00000000309	ENSGACT00000000393	GCAACTTCTTATTCCAGATGTTGTTGAATAATCGCCAGTTTGAAATGTCAAGGTAATTTG	CUST_19579_PI225017757	1	1	5101.04	3517.21		10115.5
ENSGACG00000000311	ENSGACT00000000396	GGATCTCTTCCGATCATTTGAGCCAATTAAAATAAGAAATATGCACCTGTAAAATGGAAG	CUST_19574_PI225017757	1	1	1217.07	126.963		4856.21
ENSGACG00000000311	ENSGACT00000000396	GTCATTCTGCAGTCAGAATCATGAAGAAAAGAAGTTTGTATTTCTCATGAAATGCTGAGA	CUST_19573_PI225017757	1	1	718.835	114.514		3749.89
ENSGACG00000000311	ENSGACT00000000400	ATCTCTCCGTTATAATCGATATGAAATGTGTTTTGTTTCTGCAGCCTGGGGCGGATCAGC	CUST_41427_PI225017757	1	0	26.2105	16.5754		7063.74
ENSGACG00000000311	ENSGACT00000000400	GGAGAAAAGCTGGATGTCAATATCTCTCCGTTATAATCGATATGAAATGTGTTTTGTTTC	CUST_41428_PI225017757	0	0	3.50669	1.68482		6007.63
ENSGACG00000000312	ENSGACT00000000395	ATGTGTGGGACAAGTGGTTCATTGCAGATCCCGTGGGAAAATTTAACCCTGTGCGAAAAA	CUST_19575_PI225017757	1	1	600.944	266.209		2182.25
ENSGACG00000000312	ENSGACT00000000395	GGATCTATACAGCAAGACACTAGCAGAGAGTATCATCACCCCTCCACTCCTCATTGTTTT	CUST_19576_PI225017757	1	1	255.562	86.3443		2206.08
ENSGACG00000000313	ENSGACT00000000398	AGTGAATACAATACATCAGAAGTAATCTTGTGATTTATAAGGCAAGCTGGAAATGCTGTG	CUST_19570_PI225017757	1	1	80.2682	24.4974		2659.94
ENSGACG00000000313	ENSGACT00000000398	CTGGAAATGCTGTGTCTTTAAAGATACAAGTACCCACTAAAGAGTTTTAACATGACTCCA	CUST_19569_PI225017757	0	0	3.59639	5.65564		9634.24
ENSGACG00000000314	ENSGACT00000000401	AATTTCACGTCACCGAATCAGTTTCAGTCTAAGAAGATTTGATGAAGAATGAATCGTTCT	CUST_41426_PI225017757	1	0	24.737	58.7381		8814.62
ENSGACG00000000314	ENSGACT00000000401	GTTTCAGTCTAAGAAGATTTGATGAAGAATGAATCGTTCTTTATGCTTATTGAGCGTCAC	CUST_41425_PI225017757	0	0	8.77536	22.834		2289.52
ENSGACG00000000315	ENSGACT00000000399	AATATTCTTTTGCTGGATGTGGTTTCCTTTATTGATGGGATTCGGACGGATGTTCCTCGC	CUST_19568_PI225017757	1	1	47.9021	27.385		1539.91
ENSGACG00000000315	ENSGACT00000000399	ATATTCTTTTGCTGGATGTGGTTTCCTTTATTGATGGGATTCGGACGGATGTTCCTCGCG	CUST_19567_PI225017757	1	1	41.3585	25.6145		340.485
ENSGACG00000000316	ENSGACT00000000402	CAGGATTTCTATGCAAAGATTGGAGTCATGTTAAAACTCTTTAGTGGGTACTTGTATCTT	CUST_41424_PI225017757	1	1	1341.08	326.292		1891.55
ENSGACG00000000316	ENSGACT00000000403	ATGTCAAACTTATCCTCAGGCAGCCCTACATCAAACAACAAATCGCTATGTTCCTAGAGG	CUST_23832_PI222095114	1	0	21.8229	6.89524		567.324
ENSGACG00000000316	ENSGACT00000000402	CACAGCATTTCCAGCTTGCCTTATAAATCACAAGATTACTTCTGATGTATTGTATTCACT	CUST_41423_PI225017757	0	0	7.40788	4.51887		1761.09
ENSGACG00000000317	ENSGACT00000000405	CGACGAGGCTGGCGGTAGTATGGCTCAGAGACAAAGGATTATTTTCTTAGAAAATAACCT	CUST_41418_PI225017757	0	0	3.18937	4.57227		1712.87
ENSGACG00000000317	ENSGACT00000000405	ATTTTCTTAGAAAATAACCTGGAGCAGCTCAGCAAGGTCCACAAACAGCTTGTACGGGAC	CUST_41417_PI225017757	0	0	5.43231	4.37908		382.985
ENSGACG00000000318	ENSGACT00000000404	TAGATACTACATCTACAAATACTAATACTTCTTCCAGCTGTTCCTGTGACTCCTGCTGCC	CUST_41419_PI225017757	1	1	50.1333	14.8174		1352.35
ENSGACG00000000318	ENSGACT00000000404	ATAGATACTACATCTACAAATACTAATACTTCTTCCAGCTGTTCCTGTGACTCCTGCTGC	CUST_41420_PI225017757	1	1	37.2079	12.5984		1251.45
ENSGACG00000000319	ENSGACT00000000410	AGCCTATATTCTGTTGTGCGGTTACCCTCCGTTCTACGATGAGAATGATGCCAAACTGTT	CUST_23820_PI222095114	1	1	450.84	162.225		7262.86
ENSGACG00000000320	ENSGACT00000000407	GCCATGTGGCCTTTTGTTGTTGCAATACCATTTTTAAAAACAACACCTTAAAATCCTCTT	CUST_41413_PI225017757	1	1	124.661	144.083		6487.4
ENSGACG00000000320	ENSGACT00000000407	GGCCATGTGGCCTTTTGTTGTTGCAATACCATTTTTAAAAACAACACCTTAAAATCCTCT	CUST_41414_PI225017757	1	1	101.343	132.748		439.772
ENSGACG00000000321	ENSGACT00000000419	ATGAAGGACGACTTCATGATAAAGATCGAGACGTGGCACAAACCCGACATGGGAACAATA	CUST_23801_PI222095114	1	0	23.1267	10.3937		8016.9
ENSGACG00000000321	ENSGACT00000000419	AATGAGTACATGAAGGACGACTTCATGATAAAGATCGAGACGTGGCACAAACCCGACATG	CUST_23802_PI222095114	1	0	13.786	12.4199		6297.42
ENSGACG00000000325	ENSGACT00000000411	GATCCTCAACATGATCACGGAGATCGTGGGGATCTGCACCGAGATGGAGTTCGAGTCCTC	CUST_41408_PI225017757	0	0	3.73305	5.17976		3970.22
ENSGACG00000000325	ENSGACT00000000411	ATCCTCAACATGATCACGGAGATCGTGGGGATCTGCACCGAGATGGAGTTCGAGTCCTCC	CUST_41407_PI225017757	0	0	4.45531	1.34602		4473.08
ENSGACG00000000326	ENSGACT00000000446	GTACCTCCCATTTGTCCTTTTCCAAACCTTTTTGTCAGAGTTTCTGTACGAATGTTCACC	CUST_46002_PI222095114	1	1	18408.8	12202.1		2315.99
ENSGACG00000000326	ENSGACT00000000446	TACCTCCCATTTGTCCTTTTCCAAACCTTTTTGTCAGAGTTTCTGTACGAATGTTCACCG	CUST_46001_PI222095114	1	1	15182.5	11160.6		6388.67
ENSGACG00000000327	ENSGACT00000000412	ATATTATCCCTCATGGCGTGAATTTTCAGGACCCCATTTTCTCTGACACTGCAGAGAACC	CUST_41406_PI225017757	0	0	6.20789	3.53868		9660.31
ENSGACG00000000327	ENSGACT00000000412	TATTATCCCTCATGGCGTGAATTTTCAGGACCCCATTTTCTCTGACACTGCAGAGAACCA	CUST_41405_PI225017757	0	0	3.41436	0.206298		936.866
ENSGACG00000000328	ENSGACT00000000414	AACTTCATGGAGTCTCTCGGGACGATGGTCACTTTCTTTTCTGACAAAGTGAAGGAGAAG	CUST_41402_PI225017757	1	1	2903.66	859.286		951.42
ENSGACG00000000328	ENSGACT00000000414	GACGATGGTCACTTTCTTTTCTGACAAAGTGAAGGAGAAGGTCGTTCTGATTCGAGAGCT	CUST_41401_PI225017757	1	1	1719.88	511.024		1159.97
ENSGACG00000000329	ENSGACT00000000416	CACGCCCTCACACTCACTTTCTACAACCTCAGAACTAGAAGTGAAGAATGTTGTTTACTC	CUST_41397_PI225017757	1	1	954.412	339.992		879.548
ENSGACG00000000329	ENSGACT00000000416	CCAAAGAAAACAGAAACATGCATTCAGAAACAGGTTGATAATTGAACTCAACCAAAACCT	CUST_41398_PI225017757	1	1	341.78	118.096		795.136
ENSGACG00000000329	ENSGACT00000000415	CATTGTGATCATCATCATCATCATTATTAGGTTATTTATCGTACAAACCAGCCAGTCTTC	CUST_41399_PI225017757	1	1	216.533	71.0017		5424.92
ENSGACG00000000329	ENSGACT00000000415	GTCATTGTGATCATCATCATCATCATTATTAGGTTATTTATCGTACAAACCAGCCAGTCT	CUST_41400_PI225017757	1	1	174.338	61.5284		1560.1
ENSGACG00000000330	ENSGACT00000000421	TTTATTGATCTTCAGTATTTGTACGACTGACTCAACTTGAACCATTTAGCTTGGAGACAA	CUST_41388_PI225017757	1	1	3387.52	3473.85		14613.1
ENSGACG00000000330	ENSGACT00000000421	ACCATTTAGCTTGGAGACAAGTTATGCTAAGCTAAGCTATGCTACTAAAATAAAAGCCTT	CUST_41387_PI225017757	1	1	1423.62	1565.68		26657.2
ENSGACG00000000331	ENSGACT00000000417	ATGAAGACTCTCGCTAAAGTCATTGATCTTGACAATGGCTTCTTTGCAGAGATGCAGAAA	CUST_41395_PI225017757	1	0	13.9545	13.7467		2952.69
ENSGACG00000000331	ENSGACT00000000417	AATGAAGACTCTCGCTAAAGTCATTGATCTTGACAATGGCTTCTTTGCAGAGATGCAGAA	CUST_41396_PI225017757	0	0	8.27102	13.3595		3843.94
ENSGACG00000000332	ENSGACT00000000426	GTCTGACCAATGCTTAAGACTGAGTCGGAGGAAAACAGTGTAAGGGAGGGAAGGTTTTTT	CUST_19953_PI225017757	1	1	12694.5	4652.15		5601.11
ENSGACG00000000332	ENSGACT00000000426	GATCAGCACATTAATACCTGCTGCATTCAGATTTTTGTTTGATTGCATAAGAGGTTTCTA	CUST_19954_PI225017757	1	1	6731.96	1281.69		5256.08
ENSGACG00000000333	ENSGACT00000000420	ATCCTGTCCAACCTCACCTGTAATAATTCACGCAACAAGACTCTGGTAACTCAGTATGGC	CUST_41390_PI225017757	1	1	571.131	1246.92		1057.59
ENSGACG00000000333	ENSGACT00000000420	AACCTCACCTGTAATAATTCACGCAACAAGACTCTGGTAACTCAGTATGGCGGAGTGGAA	CUST_41389_PI225017757	1	0	236.075	483.239		6282.74
ENSGACG00000000334	ENSGACT00000000424	AAAGAGGGCAAGTTAAAAACCCGGCCCTCCTTACTAGAAAACCTAGTCTTCTTCGTTGAG	CUST_19958_PI225017757	1	0	28.5224	10.5642		1468.87
ENSGACG00000000334	ENSGACT00000000424	AAGAGGGCAAGTTAAAAACCCGGCCCTCCTTACTAGAAAACCTAGTCTTCTTCGTTGAGA	CUST_19957_PI225017757	1	0	26.5087	7.3693		6311.49
ENSGACG00000000335	ENSGACT00000000422	ATTTGTACAGTAATTTAAGCATTGCTTTGCGTCCACTCCTGACTCTCCCTGTGTCTGTGG	CUST_41386_PI225017757	1	1	68.9132	33.1405		4221.69
ENSGACG00000000335	ENSGACT00000000422	TAAAAGCTGATAAAAAATTAAGGTCCACCATGGACCAAGAAAGGCTCACAGGACTGGAGC	CUST_41385_PI225017757	0	0	3.44381	0.279953		4653.95
ENSGACG00000000336	ENSGACT00000000425	TTGAAATGAGACGTGATCAGTTATCTGAATGATTTGGGGCTCGTTGGTTCTGTGATTCTT	CUST_19955_PI225017757	1	1	48684.6	70145.2		462.397
ENSGACG00000000336	ENSGACT00000000425	GTTGAAATGAGACGTGATCAGTTATCTGAATGATTTGGGGCTCGTTGGTTCTGTGATTCT	CUST_19956_PI225017757	1	1	50815	69810.4		555.101
ENSGACG00000000336	ENSGACT00000000431	ACCTGTCTGGTGTTTCAGACCAGTTCAGTCTGGTTTCAATGGTCCGGTATCTGCATTTAA	CUST_19923_PI225017757	1	1	236.645	206.122		4585.43
ENSGACG00000000336	ENSGACT00000000430	GAACAACAACCCTTCATATCTGAGTAGAGCGAAGGCTCAGAAGGAGGTTTACTGTCTGAA	CUST_19926_PI225017757	1	1	401.146	976.33		1035.59
ENSGACG00000000336	ENSGACT00000000430	AACAACAACCCTTCATATCTGAGTAGAGCGAAGGCTCAGAAGGAGGTTTACTGTCTGAAC	CUST_19925_PI225017757	1	1	329.057	780.78		1332.04
ENSGACG00000000336	ENSGACT00000000432	GAAGGAGGTTTACTGTCTGAACCACGTCCCGGTCTATTACAACAATATGCTGACTAAGTC	CUST_23758_PI222095114	1	1	1591.68	5610.64		8452.36
ENSGACG00000000338	ENSGACT00000000427	AAGGAAACGACTGAGGAGATCAACAACATGAAGGTTAAATTCAAGGAGACGTTGGAGCGC	CUST_19952_PI225017757	1	1	328.98	83.5627		5090.27
ENSGACG00000000338	ENSGACT00000000427	AGGAAACGACTGAGGAGATCAACAACATGAAGGTTAAATTCAAGGAGACGTTGGAGCGCT	CUST_19951_PI225017757	1	1	311.617	70.0194		17291.7
ENSGACG00000000339	ENSGACT00000000428	ATTTTAAAGAACGTCCTCAGAGACAGAAACAGGACGCCGAAAAAAGTGACTTTTCGGGAC	CUST_19950_PI225017757	1	1	134.485	82.1172		20527.4
ENSGACG00000000339	ENSGACT00000000428	TTTTAAAGAACGTCCTCAGAGACAGAAACAGGACGCCGAAAAAAGTGACTTTTCGGGACG	CUST_19949_PI225017757	1	1	113.046	63.3467		2614.79
ENSGACG00000000340	ENSGACT00000000436	TGATATTGACCCTCACTACATGGAGACTGGAAAAGCACAGGACAACGAAGACTCTGATCA	CUST_19913_PI225017757	1	1	89.7554	27.5303		9681.97
ENSGACG00000000340	ENSGACT00000000436	ACGTTGAGGCTGCTAAAATAGAGGGAGTTGATGATATTGACCCTCACTACATGGAGACTG	CUST_19914_PI225017757	1	1	77.2262	24.6684		8220.84
ENSGACG00000000341	ENSGACT00000000429	TGCTGTTCCATCTGAAGGACTACCTGTCCACCTACGTCCACAACAAGCCCCTGGTGGTGT	CUST_19947_PI225017757	1	1	61.4497	23.2016		1699.84
ENSGACG00000000342	ENSGACT00000000444	TCTCTCTGCCAAAGTCAACAACGCCAGTCTGATCGGCGTTGGTTACACTCAGAGCCTCCG	CUST_19878_PI225017757	1	1	48.7413	24.2173		5374.97
ENSGACG00000000342	ENSGACT00000000444	TATTCAGCAAAGGCTACGGCTTTGGAGTTGTGAAGCTGGACCTGAAGACCAAATCACAAA	CUST_19877_PI225017757	1	0	10.3282	5.96579		7511.73
ENSGACG00000000343	ENSGACT00000000433	TCCATATAATACTGCCATTTATACGTATGGCTCTGGCAGGTAAACATTTGATCACACGTG	CUST_19920_PI225017757	0	0	4.21356	11.0357		5652.3
ENSGACG00000000343	ENSGACT00000000433	CTCTGGCAGGTAAACATTTGATCACACGTGTAAATCCGAAATAACAAAACGTCATGAATT	CUST_19919_PI225017757	0	0	4.27631	6.52903		4804.78
ENSGACG00000000346	ENSGACT00000000437	TACTAATACTCGTACCTGTGAGCTCACAGAACAAACCCTCACCATGTCATATATTGTCTC	CUST_19912_PI225017757	1	0	27.3671	25.5573		1935.55
ENSGACG00000000346	ENSGACT00000000437	TAATACTCGTACCTGTGAGCTCACAGAACAAACCCTCACCATGTCATATATTGTCTCCAG	CUST_19911_PI225017757	1	0	29.1292	31.8383		9538.42
ENSGACG00000000347	ENSGACT00000000440	GCTCCTTGTCCAGGATGTGGGATGATCATTCAAAATGTTATTAAGGCATTTGTAGTCTAA	CUST_23723_PI222095114	1	1	1069.26	228.693		4871.19
ENSGACG00000000347	ENSGACT00000000440	TGCTCCTTGTCCAGGATGTGGGATGATCATTCAAAATGTTATTAAGGCATTTGTAGTCTA	CUST_23724_PI222095114	1	1	1050.25	224.275		908.158
ENSGACG00000000348	ENSGACT00000000442	TGCAGAAATGACCTGAAAACTGATCTGGAAGCTTACAAGGACGTCCCACTGGAGAAAGAT	CUST_19882_PI225017757	0	0	173.11	501.747		8071.77
ENSGACG00000000348	ENSGACT00000000442	AGAAATGACCTGAAAACTGATCTGGAAGCTTACAAGGACGTCCCACTGGAGAAAGATCCT	CUST_19881_PI225017757	0	0	84.9555	280.416		2972.48
ENSGACG00000000349	ENSGACT00000000448	ATGCATGCGTTAACCTCCATCGTGGAAGGCATCAGTGCTGCAGGCGGACCCATGGCTTTT	CUST_45998_PI222095114	1	0	36.235	17.4327		3899.87
ENSGACG00000000349	ENSGACT00000000443	GCAGGCGGACCCATGGCTTTTTGGACATTTCCAAATAGAGCCTTGAAACATTGGGAAGAT	CUST_19880_PI225017757	1	0	20.4861	106.444		3967.8
ENSGACG00000000349	ENSGACT00000000443	TTAGATCACAGCTTTGTCCAGGATGGAGCTTTTTGAGACCAACCCTTACTTCTTCCCTGA	CUST_19879_PI225017757	0	0	5.86425	2.49438		13199
ENSGACG00000000350	ENSGACT00000000454	AAGGAGTGAAGTACGCTGCTAACTGGAACAAAGACGCTTCATATCTGAGTGCTATGAGAG	CUST_19838_PI225017757	1	1	498.927	899.847		1254.29
ENSGACG00000000350	ENSGACT00000000454	AGTGAAGTACGCTGCTAACTGGAACAAAGACGCTTCATATCTGAGTGCTATGAGAGCTCA	CUST_19837_PI225017757	1	1	464.399	815.143		3993.43
ENSGACG00000000351	ENSGACT00000000449	GTCTTCATCATCTACGAGGAGGTGGTGAAGTTCCTCAACGTGGTCTGGAAGACGGACTGA	CUST_19867_PI225017757	1	1	12434.7	4602.52		7979.01
ENSGACG00000000351	ENSGACT00000000449	CTGGACGTCATCAAGACCCGGATGCAGGGTCTGGAGGCTCACAAGTACAAAAGCACCATG	CUST_45996_PI222095114	1	1	7608.95	2604.69		620.041
ENSGACG00000000353	ENSGACT00000000455	GTGAATTTGATGCCCAAGAAACAGCTTCAGCCTGAAGGTGTGTTGGTACACTATCCAAAC	CUST_19835_PI225017757	0	0	3.36899	0.122869		1139.38
ENSGACG00000000353	ENSGACT00000000455	TGTGAATTTGATGCCCAAGAAACAGCTTCAGCCTGAAGGTGTGTTGGTACACTATCCAAA	CUST_19836_PI225017757	0	0	3.18333	0.0281924		6384.96
ENSGACG00000000354	ENSGACT00000000459	AGCAGCAGGAGCAAGACGTACGACATGCTGCAGTATTACCAGAACCAAATCCCCTACTGA	CUST_19828_PI225017757	1	0	22.5721	20.7262		5147.94
ENSGACG00000000354	ENSGACT00000000459	AGGACAAACCATCAAACTCCTCAAAGGACGGTTTAATCCTCAGATGAGCGAGAAAGAAGC	CUST_19827_PI225017757	1	0	13.8016	9.27509		3695
ENSGACG00000000355	ENSGACT00000000451	ATCAACAAAAGGAACAACCTGGAGAACGACTTTGTGATCCTGAAGAAGGACGTGGACTCA	CUST_19843_PI225017757	0	0	4.5635	1.60555		1415.4
ENSGACG00000000355	ENSGACT00000000451	AGATCAACAAAAGGAACAACCTGGAGAACGACTTTGTGATCCTGAAGAAGGACGTGGACT	CUST_19844_PI225017757	0	0	3.53652	0.16019		7491.99
ENSGACG00000000356	ENSGACT00000000456	CCTACCTCTTCATCAAGGAGTCCATCTATAGATCTAAAGATTTGACATTACGGTCTTTAT	CUST_19834_PI225017757	0	0	3.95915	3.92154		1523.73
ENSGACG00000000356	ENSGACT00000000456	CTACCTCTTCATCAAGGAGTCCATCTATAGATCTAAAGATTTGACATTACGGTCTTTATT	CUST_19833_PI225017757	0	0	4.29449	1.10235		803.4
ENSGACG00000000357	ENSGACT00000000462	AAATGGTTGTGCCAAGTCTTTGTACATGCCCAGACAATACGAAGATGTCCACACAAACCC	CUST_45924_PI222095114	1	1	1274.71	369.455		1206.13
ENSGACG00000000357	ENSGACT00000000462	AATGGTTGTGCCAAGTCTTTGTACATGCCCAGACAATACGAAGATGTCCACACAAACCCA	CUST_45923_PI222095114	1	1	1254.99	364.692		7795.63
ENSGACG00000000357	ENSGACT00000000465	TTCAACTTGCTGATGTAGCTGTCAAACCTTCGGTGGTCTTCACAATCACTCAGTTACACA	CUST_19778_PI225017757	1	1	670.864	212.341		3019.18
ENSGACG00000000357	ENSGACT00000000465	CACAATCACTCAGTTACACACATGCCTCCTGCGAAATGTCAATTAAACCACATTACAGAA	CUST_19777_PI225017757	1	1	565.748	128.848		1040.91
ENSGACG00000000358	ENSGACT00000000457	AATCTGTTAGCTGGTTAGCAGCCTAGCTAGTGCCGTTAGCTGACCAAAGAAGAAGAAAAA	CUST_19832_PI225017757	1	1	5702.32	3920.69		798.472
ENSGACG00000000358	ENSGACT00000000457	ATCTGTTAGCTGGTTAGCAGCCTAGCTAGTGCCGTTAGCTGACCAAAGAAGAAGAAAAAA	CUST_19831_PI225017757	1	1	5394.43	3219.91		5859.05
ENSGACG00000000359	ENSGACT00000000458	TTGTAGTATTAGTACTTTCACTGAACGGTCATGACTCGTCACCTGGTGCTGATGGTGCAT	CUST_19829_PI225017757	0	0	4.24258	0.992173		1549.6
ENSGACG00000000359	ENSGACT00000000458	TTTGTAGTATTAGTACTTTCACTGAACGGTCATGACTCGTCACCTGGTGCTGATGGTGCA	CUST_19830_PI225017757	0	0	3.20699	0.0987662		7720.1
ENSGACG00000000360	ENSGACT00000000461	CATCAAGACAGAAGTTCGACACTCAAAAATACAACGAGCTCAAAGAGGAGCTAGCGAAGC	CUST_19786_PI225017757	1	1	425.082	1376.72		8327.2
ENSGACG00000000360	ENSGACT00000000460	TAGCGAAGGTGAGTAAAGGATTTAAGGCGTCGTTTCACTCTCTTGTAGTGATGTTCATGG	CUST_19788_PI225017757	1	0	20.1473	18.3749		5859.03
ENSGACG00000000360	ENSGACT00000000460	TTTAAGGCGTCGTTTCACTCTCTTGTAGTGATGTTCATGGTGAAAGAGCGTAGTAACAAG	CUST_19787_PI225017757	1	0	10.0953	12.5239		5500
ENSGACG00000000361	ENSGACT00000000463	CAAACTGTCGCACATCAAACACAAGATCCAAGAGTACGACAAAGTGATGGAGTGGAACGA	CUST_19782_PI225017757	1	1	602.557	145.479		6444.59
ENSGACG00000000361	ENSGACT00000000463	AAACTGTCGCACATCAAACACAAGATCCAAGAGTACGACAAAGTGATGGAGTGGAACGAC	CUST_19781_PI225017757	1	1	581.916	134.475		909.507
ENSGACG00000000362	ENSGACT00000000464	CAGCTGACTGTGGCTGATTCAACATGAGTGACAATTAATACAAACAGCTGTTGGTAGATT	CUST_19780_PI225017757	1	1	78360.9	90406		2224.98
ENSGACG00000000362	ENSGACT00000000464	AGCTGACTGTGGCTGATTCAACATGAGTGACAATTAATACAAACAGCTGTTGGTAGATTA	CUST_19779_PI225017757	1	1	85012.7	88336.1		6371.57
ENSGACG00000000362	ENSGACT00000000469	CTGTAACATCGTTCTTGTATTAAGCCACTAAGTTGTTCTCAGCTGCCCTGCAGACCAACA	CUST_45910_PI222095114	1	1	285789	45952		3126.61
ENSGACG00000000362	ENSGACT00000000469	TGTAACATCGTTCTTGTATTAAGCCACTAAGTTGTTCTCAGCTGCCCTGCAGACCAACAG	CUST_45909_PI222095114	1	1	251944	32009.8		7003.62
ENSGACG00000000363	ENSGACT00000000466	CAATGACGGCGTGACGTGCTCTTTTTCTTTAATGCTCATTTTTAATCCATATAAACTTGT	CUST_19775_PI225017757	1	1	966.226	346.053		2324.83
ENSGACG00000000363	ENSGACT00000000466	ACAATGACGGCGTGACGTGCTCTTTTTCTTTAATGCTCATTTTTAATCCATATAAACTTG	CUST_19776_PI225017757	1	1	940.749	327.774		2481.51
ENSGACG00000000364	ENSGACT00000000468	AAATAACTTCAAAAGGATGGAGATGGCCAACAAACAACTGATGCTACGCATCCAGGAGTT	CUST_19771_PI225017757	0	0	4.75793	1.29898		6619.22
ENSGACG00000000364	ENSGACT00000000468	CATAGATCCAGAGAGGTGGAAAATAACTTCAAAAGGATGGAGATGGCCAACAAACAACTG	CUST_19772_PI225017757	0	0	3.22577	0.0967663		1165.54
ENSGACG00000000365	ENSGACT00000000467	ACAGAGATGACCAGGAGGATGCTGCTGAGGAGACACTCGATGCAGACGGAACAGTTCAAA	CUST_19773_PI225017757	0	0	3.40773	4.64867		3058.42
ENSGACG00000000365	ENSGACT00000000467	CACAGAGATGACCAGGAGGATGCTGCTGAGGAGACACTCGATGCAGACGGAACAGTTCAA	CUST_19774_PI225017757	0	0	3.85891	4.1999		3409.51
ENSGACG00000000366	ENSGACT00000000474	GGTCAGATGTTTTATCCCCTCTACCAATCCTCTAAATGAATCAGATGCTCTGGTTAAAAA	CUST_30382_PI225017757	0	0	5.71675	4.25718		2511.85
ENSGACG00000000366	ENSGACT00000000474	GTCAGATGTTTTATCCCCTCTACCAATCCTCTAAATGAATCAGATGCTCTGGTTAAAAAA	CUST_30381_PI225017757	0	0	4.15507	0.858621		2387.25
ENSGACG00000000367	ENSGACT00000000473	ACCAAAAGAGGAGACCACCAAAGATGACCGGAAGTCCCACTCTGGTGAAAAACATGATTT	CUST_45864_PI222095114	1	1	55.2058	30.8744		1362.84
ENSGACG00000000367	ENSGACT00000000473	CAAAAGAGGAGACCACCAAAGATGACCGGAAGTCCCACTCTGGTGAAAAACATGATTTCA	CUST_45863_PI222095114	1	1	57.8206	33.8838		11166.6
ENSGACG00000000368	ENSGACT00000000470	TTTAATTTCCTAACAATGCTTCATGTGCACGACGCACACAAACGTGCACTCAAAGTCTTC	CUST_30389_PI225017757	1	1	229.215	159.162		14215.7
ENSGACG00000000368	ENSGACT00000000470	ATTGTCTTTACTATGTCTTCTTTAATTTCCTAACAATGCTTCATGTGCACGACGCACACA	CUST_30390_PI225017757	1	1	186	119.701		506.643
ENSGACG00000000369	ENSGACT00000000472	TTGTTTTAGTCCCAGACGGCGGAATTTAAACAAGTAACATTAAACATTTGATCCAGAGAC	CUST_30385_PI225017757	0	0	6.73668	11.9679		5517.39
ENSGACG00000000369	ENSGACT00000000472	TTTGTTTTAGTCCCAGACGGCGGAATTTAAACAAGTAACATTAAACATTTGATCCAGAGA	CUST_30386_PI225017757	0	0	7.18609	7.89047		6913.62
ENSGACG00000000370	ENSGACT00000000475	AGGGTTAAAGGAGGTGTCACATGGTCTTTTTCTAAACACTCGTCAGGAAGAAGAGCAGAG	CUST_30379_PI225017757	1	1	1363.67	481.684		468.34
ENSGACG00000000370	ENSGACT00000000475	ACGAGGAAGCTCTGCGCCGAATATGAGACGAAACCACAGAAGAAAAGCGACAACCCGGTG	CUST_30380_PI225017757	1	1	194.641	33.6756		2945.71
ENSGACG00000000371	ENSGACT00000000476	CTGGATGACAGTGAGAATGAAGAATCCGAAAGCCCATTAGAGGAGGAGTGTATTAGGTAG	CUST_30377_PI225017757	1	1	127.571	35.2058		4794.75
ENSGACG00000000371	ENSGACT00000000476	ACTGGATGACAGTGAGAATGAAGAATCCGAAAGCCCATTAGAGGAGGAGTGTATTAGGTA	CUST_30378_PI225017757	1	1	117.548	22.9014		873.502
ENSGACG00000000372	ENSGACT00000000504	TTAATCTTAGACATGAACTACAGTTAGGGAGGGAATTCTACCTCAAGTTAAAGGTCCTCA	CUST_30078_PI222095114	1	0	21.6723	23.4282		12971.7
ENSGACG00000000372	ENSGACT00000000502	ATTCTACCTCAAGTTAAAGGTCCTCAATGTAACCCTGACTTCAATAAAGCCAACCGCATT	CUST_30081_PI222095114	1	0	20.2217	23.2143		5937.9
ENSGACG00000000372	ENSGACT00000000504	TAATCTTAGACATGAACTACAGTTAGGGAGGGAATTCTACCTCAAGTTAAAGGTCCTCAA	CUST_30077_PI222095114	1	0	22.2656	26.593		1803.18
ENSGACG00000000372	ENSGACT00000000502	AATTCTACCTCAAGTTAAAGGTCCTCAATGTAACCCTGACTTCAATAAAGCCAACCGCAT	CUST_30082_PI222095114	0	0	21.2329	17.4241		3187.33
ENSGACG00000000372	ENSGACT00000000497	GCTTTTGGCATTAACAATTAGCATCAGTGCTAACGATCAAACCAGTTACTGCTCTTAGCT	CUST_30256_PI225017757	0	0	4.71941	0.958362		1278.78
ENSGACG00000000372	ENSGACT00000000497	TAACGATCAAACCAGTTACTGCTCTTAGCTAACCGTAATTACAGCCGTATTCACATGCTA	CUST_30255_PI225017757	0	0	3.37917	0.171125		1579.5
ENSGACG00000000373	ENSGACT00000000478	AGTGACACTAAAATAACGGGAGGTCTTGACAATGAAGACACGTCTGGTCACACTAGTGAT	CUST_30373_PI225017757	1	1	1849.1	745.631		2060.2
ENSGACG00000000373	ENSGACT00000000478	AAGTGACACTAAAATAACGGGAGGTCTTGACAATGAAGACACGTCTGGTCACACTAGTGA	CUST_30374_PI225017757	1	1	1888	672.883		2542.33
ENSGACG00000000373	ENSGACT00000000481	ACGGGGACAACAACTTCTTCTCTGGCCTCGTTCCTGCTGTGGAGCAGAATGGAACCGTTG	CUST_30328_PI225017757	1	1	793.83	252.044		971.823
ENSGACG00000000373	ENSGACT00000000477	CGGGGACAACAACTTCTTCTCTGGCCTCGATTCTGATAATTCGTTTTCTCGGTTACCCCC	CUST_30376_PI225017757	1	1	595.061	224.01		5465.9
ENSGACG00000000374	ENSGACT00000000479	TTGGAAAGACAGAACACCTCTAAGCACACCCACACCCCCGATGTGGTCCTGGACACACTG	CUST_30371_PI225017757	1	1	228.545	128.227		9759.47
ENSGACG00000000374	ENSGACT00000000479	CGAAGCTGCGATGACCTCGGCCCTGACTGAGCTCAGTAAGTTGGAAAGACAGAACACCTC	CUST_30372_PI225017757	1	1	134.091	74.2102		3098.08
ENSGACG00000000375	ENSGACT00000000480	CTTTTGTGAAACAAAGGAAGTGCTCTCTGCACCTGATAGGAGAGCTGTAGGAATCAAAAG	CUST_45810_PI222095114	0	0	3.82208	0.72216		4629.7
ENSGACG00000000375	ENSGACT00000000480	CTGTAGGAATCAAAAGGGTCTGCAAGTAATCAGTATCGCCGGTCAGATTGAGAAGGTTAA	CUST_45809_PI222095114	0	0	3.68994	0.496793		11822.3
ENSGACG00000000376	ENSGACT00000000485	CAGTGGAGAAATCCTAGGGTTTATTTGTGTTTAAAAGGGGTCACAGAGGATACACAATGT	CUST_30319_PI225017757	1	1	2723.38	739.476		2677.46
ENSGACG00000000376	ENSGACT00000000485	CAGAGAATACAGCAAATAACAGTATGACAATAATTATGACATTAGCCATTGTGGCTCATG	CUST_30320_PI225017757	1	1	806.505	220.786		5685.08
ENSGACG00000000376	ENSGACT00000000489	GAAGGAGGAAATGGAGATGTTGGTGAGGGAACTACAGTGTAACAACAGCATTATTGAGAG	CUST_30311_PI225017757	1	1	625.858	195.135		1555.2
ENSGACG00000000376	ENSGACT00000000489	GGTAAACTTTGTCTGTGTCGAATGTCTCTGCAGCTTAGACCAAATATTATGGCATGCTGT	CUST_45792_PI222095114	0	0	6.97731	4.7941		1705.99
ENSGACG00000000377	ENSGACT00000000482	ATTCACGTGTGTGTGTGTCTGTACAGACGCTGCGTCTCATTCTGCCTCTCTAGGCTCCGC	CUST_30325_PI225017757	1	1	1895.94	801.157		6074.8
ENSGACG00000000377	ENSGACT00000000482	CATTCACGTGTGTGTGTGTCTGTACAGACGCTGCGTCTCATTCTGCCTCTCTAGGCTCCG	CUST_30326_PI225017757	1	1	1701.85	741.847		8211
ENSGACG00000000379	ENSGACT00000000484	ATGAAGTGGAGGAGCAGCCGGAGAACCTTGAAGACTCCACAGACGAAGCTCCATCGAGAG	CUST_30322_PI225017757	1	1	40.0672	18.5229		3602.71
ENSGACG00000000379	ENSGACT00000000484	TGAAGTGGAGGAGCAGCCGGAGAACCTTGAAGACTCCACAGACGAAGCTCCATCGAGAGA	CUST_30321_PI225017757	1	0	36.6913	25.0159		6320.91
ENSGACG00000000380	ENSGACT00000000487	GGGTGATAGCGCGTCTACCTCTCTTCTTCCCCTACCCTGAAGAAGCACCTGAACTTCTTC	CUST_30316_PI225017757	1	1	154.045	36.0209		10842.7
ENSGACG00000000380	ENSGACT00000000487	TGAAGAAGCACCTGAACTTCTTCCGTGGTGGAGGGACTACTTCTCCCACCTCATCGAGCC	CUST_30315_PI225017757	1	1	64.8706	20.6721		497.303
ENSGACG00000000381	ENSGACT00000000488	ATCCAGATGTTGGACAACTACGAGATCCACCCGGGGAAGTTCATCGGCGTGTGCGTGAGT	CUST_30313_PI225017757	1	0	30.3157	24.4954		813.83
ENSGACG00000000381	ENSGACT00000000488	ATGTACACCAACAGAGAGGCGGCGCAGAGGGCCATCCAGATGTTGGACAACTACGAGATC	CUST_30314_PI225017757	0	0	4.62089	3.19387		953.613
ENSGACG00000000383	ENSGACT00000000490	CTGTAGCCGTCAGATCACTGCTCAAGCACTCATGTGTCAAAACTGTAGCTACACGTGTCA	CUST_30270_PI225017757	1	0	229.855	510.331		13101.7
ENSGACG00000000383	ENSGACT00000000490	TGTAGCCGTCAGATCACTGCTCAAGCACTCATGTGTCAAAACTGTAGCTACACGTGTCAC	CUST_30269_PI225017757	1	0	211.785	480.975		9342.91
ENSGACG00000000383	ENSGACT00000000491	AACTGATGTATTATGTCTCCACTGGAATATAAGAGGCGTTTGCGGTCAAGGCTGGAAGCA	CUST_30267_PI225017757	1	0	37.9956	153.574		1818.01
ENSGACG00000000383	ENSGACT00000000491	TCAACTGATGTATTATGTCTCCACTGGAATATAAGAGGCGTTTGCGGTCAAGGCTGGAAG	CUST_30268_PI225017757	1	0	37.1855	82.2213		1915.25
ENSGACG00000000385	ENSGACT00000000494	TTGGGAGATTCAGGGGACGGCATACCTCTTCGCACAGTCCTACCCAAACTTGTCTCTTAA	CUST_22195_PI222095114	1	1	92.3972	24.075		2770.18
ENSGACG00000000385	ENSGACT00000000494	TAAGCAGCACAGCCGTGAACAACAAACTGCGGAGCAACATGTTGGGAGATTCAGGGGACG	CUST_22196_PI222095114	1	1	46.1306	17.0813		2796.26
ENSGACG00000000388	ENSGACT00000000505	CAAGATCAAGACCATTGAGGACTCGACCAATCCCCTGCTAACAAAAAGGAGAAAGAAAGC	CUST_45743_PI225017757	1	1	176.377	43.1569		9687.28
ENSGACG00000000388	ENSGACT00000000505	GATGACCATCACCGAATTCATGAATAATCCCTGGATCAATCAATCGATGGAGGTTCCCCA	CUST_30076_PI222095114	1	1	119.353	31.1141		1902.41
ENSGACG00000000392	ENSGACT00000000522	CATCCTAGGAAGTAAACTAGTTCTACTTACCTGTTTTTCTTCTCACTTCAATCAATAGCT	CUST_45712_PI225017757	1	1	1080.76	606.886		1174.21
ENSGACG00000000392	ENSGACT00000000522	ATAGCTTATATCAGACTTTCTTAACAAAAAACCCCACAGCTGATCTAAAGCTGACCCCCG	CUST_45711_PI225017757	1	1	717.229	293.022		1046.06
ENSGACG00000000393	ENSGACT00000000509	AAAGATTGACTCTGTGATTGCTGAGTTCAACAAGCTGGACATGAACCAAGCTGCAAAGAA	CUST_30069_PI222095114	0	0	3.80637	1.91682		767.667
ENSGACG00000000393	ENSGACT00000000509	TGTGAAGAGGACACACAGAGAAAGATTGACTCTGTGATTGCTGAGTTCAACAAGCTGGAC	CUST_30070_PI222095114	0	0	3.91161	1.66648		762.2
ENSGACG00000000397	ENSGACT00000000511	GACTGTCCCAAATGTGCCTGTGATTTTCAAGGTACTTTGTGTAAAAATGTCATTGTATTA	CUST_45733_PI225017757	1	1	325.925	182.271		7053.38
ENSGACG00000000397	ENSGACT00000000511	CAACAGAGCTGCAGTGGATGTCAGAAGAACCATTTTAAAACATAACTACCATGTAGTTGA	CUST_45734_PI225017757	1	1	159.137	118.423		5941.93
ENSGACG00000000399	ENSGACT00000000517	CTGAGCTTCAATAAATTGGAGAGAATCCCTCCAGTGAGCACTAAACTACAGCATCTCTAC	CUST_45722_PI225017757	0	0	4.02685	2.89968		4418.95
ENSGACG00000000399	ENSGACT00000000517	CTAAACTACAGCATCTCTACCTGCAAGCCAACCAGATCAAAGAGTTCACTCTGGGTAGTT	CUST_45721_PI225017757	0	0	4.22504	1.98634		1471.86
ENSGACG00000000402	ENSGACT00000000516	TTGTTGTTGTCCGCCCACCAGTACGACATCAAATACAGAAAAGCTGATCAGCACGGTAAT	CUST_45723_PI225017757	1	0	23.5178	13.6912		2969.18
ENSGACG00000000402	ENSGACT00000000516	TTCATGTTACTCACAGACCATAGGCCACTCACTTCCATTTTTGGTCCTCACACTGGAATA	CUST_45724_PI225017757	0	0	8.73241	7.46121		2852.57
ENSGACG00000000403	ENSGACT00000000519	GGAGAATGAAGCAGGAGGAGCTGGGAGATGGACAGAATATATTCATGCGTGAACTCAAAT	CUST_45718_PI225017757	1	0	19.8657	8.15204		2374.43
ENSGACG00000000404	ENSGACT00000000521	TGTGTTATAGTGGTGATCCTGATCTGGTCTCTGATGACATTTACGCCTCCTTCCTATGGT	CUST_45714_PI225017757	1	0	14.4439	8.30746		4348.21
ENSGACG00000000404	ENSGACT00000000521	TATTTATGCTCCTCTGGGTACCCATCATAGCGCTGTATAAACTAATGAGAGCCGAGGGAA	CUST_45713_PI225017757	0	0	4.95882	0.900521		4922.34
ENSGACG00000000405	ENSGACT00000000520	TTATTAACTATGTTTGTGTGCAGGTAAGCCTGTACACCACTGGTTTACATGGCCGGTGCA	CUST_30047_PI222095114	1	0	23.9152	32.445		5270.23
ENSGACG00000000406	ENSGACT00000000527	TCTACCCCGATCCAACCAACAAGAACAGCTTCTATGATTGTAGCCAGGGAAGTACCTATT	CUST_45702_PI225017757	0	0	6.13705	1.62864		1670.15
ENSGACG00000000406	ENSGACT00000000527	ATCCAACCAACAAGAACAGCTTCTATGATTGTAGCCAGGGAAGTACCTATTCCCAGCACT	CUST_45701_PI225017757	0	0	5.24619	1.37138		1025.02
ENSGACG00000000407	ENSGACT00000000523	CTTTGAGCTCAATACTGAGGAACACGAATGCAAATCTGTTTTCCTGAAGCCGTCCGTGTA	CUST_45710_PI225017757	0	0	3.23416	0.0788287		2278.63
ENSGACG00000000407	ENSGACT00000000523	TTTGAGCTCAATACTGAGGAACACGAATGCAAATCTGTTTTCCTGAAGCCGTCCGTGTAC	CUST_45709_PI225017757	0	0	3.20437	0.0693426		1238.61
ENSGACG00000000410	ENSGACT00000000529	GTACTGTGGGGGAGAGGGACACTTTGTCTCCAAGTGCTCGGGAAAAGCCAAGGCTCACTA	CUST_45698_PI225017757	1	0	9.93124	2.9823		1255.93
ENSGACG00000000410	ENSGACT00000000529	TACTGTGGGGGAGAGGGACACTTTGTCTCCAAGTGCTCGGGAAAAGCCAAGGCTCACTAG	CUST_45697_PI225017757	1	0	8.45916	3.49512		2926.72
ENSGACG00000000411	ENSGACT00000000528	TGAAAAAGCACTGGAAGGGTTGGATGGCTTAGAGAGCCTCTCCTTTTACAATAACCTGCT	CUST_45700_PI225017757	0	0	4.29613	1.15391		2817.58
ENSGACG00000000411	ENSGACT00000000528	AGGATTGTACACTTGTGTAGCTGAAAATGCACTGGGAGCAGATACACACAGCGTTACTGT	CUST_45699_PI225017757	0	0	3.93705	0.676643		11405.3
ENSGACG00000000412	ENSGACT00000000537	ACTGAAACAAAACAAGGAGGTGTTGGAGTTGGCTTTCTCTGTCCTCTATGATCCCGATGA	CUST_29994_PI222095114	1	1	144.879	28.2363		3434.4
ENSGACG00000000412	ENSGACT00000000537	TCTATGATCCCGATGAGACTCTCAATTTTGTCGCACCAACCAAGTATGAGTACTGCATCT	CUST_29993_PI222095114	0	0	4.55492	5.8845		9751.15
ENSGACG00000000413	ENSGACT00000000530	TACTGCTGCTTTTTCCTTTTCCCTGGAAACACAGCTGACCATTGGCTATGGCACAATGTT	CUST_45675_PI225017757	0	0	3.63914	2.34462		25164.3
ENSGACG00000000413	ENSGACT00000000530	TTACTGCTGCTTTTTCCTTTTCCCTGGAAACACAGCTGACCATTGGCTATGGCACAATGT	CUST_45676_PI225017757	0	0	3.39898	1.15284		23024.1
ENSGACG00000000415	ENSGACT00000000538	TTCTGAACATGGCAGTAACTTTGACAGTATGGATGAGATTTGTCGAGGGGTGACCATCAT	CUST_45660_PI225017757	1	0	13.4124	6.10758		983.352
ENSGACG00000000415	ENSGACT00000000536	TTTGACAGTATGGATGAGATTTGTCGAGGGGTGACCATCATAACTGACTCACAACAGCAG	CUST_29996_PI222095114	0	0	5.61569	4.49226		1502.78
ENSGACG00000000415	ENSGACT00000000538	TATGGACTACAGTTACGGTCAAACCTACAACAGAGCATATCACTGGGACACATCAGACTG	CUST_29991_PI222095114	0	0	3.39293	0.224645		3666.65
ENSGACG00000000416	ENSGACT00000000532	TTTTAAATAATGCTAATGATAAGTTGGGGGCACGTGTACAGTCACGGGTCAAGGCCACTC	CUST_45671_PI225017757	1	1	184.586	106.652		9977.7
ENSGACG00000000416	ENSGACT00000000532	GGATCTCTGTAAAAGACATCTTTTAAATAATGCTAATGATAAGTTGGGGGCACGTGTACA	CUST_45672_PI225017757	1	1	44.2301	29.2591		7873.25
ENSGACG00000000417	ENSGACT00000000539	TAACACAGAAGTTCACTCTGGACTGGGCTGAAGACAAAGATCACCAGGACATACAGTTCA	CUST_29989_PI222095114	1	1	1903.95	1444.79		4683.49
ENSGACG00000000417	ENSGACT00000000539	TTAACACAGAAGTTCACTCTGGACTGGGCTGAAGACAAAGATCACCAGGACATACAGTTC	CUST_29990_PI222095114	1	1	1971.71	1404.24		3682.89
ENSGACG00000000418	ENSGACT00000000543	TTCAAAGTTGACTAATCTGTTCACGGGAAAACCAGAGGATGGGTCTACTGGAGAGAGCTA	CUST_22031_PI225017757	1	1	64.2292	26.5357		812.714
ENSGACG00000000418	ENSGACT00000000543	AAAGGTAAAAGATGGCAAATTTCTAGATGAAATGGCAGTCGGCATCACTGGGCTGGCAAC	CUST_22032_PI225017757	1	1	36.0581	17.9622		499.324
ENSGACG00000000419	ENSGACT00000000540	TAATCAGTGAGGACACTCTCACCAGAAGGCAGAGAGATGGCAATAGTGTGCACAATAACT	CUST_22037_PI225017757	0	0	5.02264	2.63519		708.383
ENSGACG00000000419	ENSGACT00000000540	TTAATCAGTGAGGACACTCTCACCAGAAGGCAGAGAGATGGCAATAGTGTGCACAATAAC	CUST_22038_PI225017757	0	0	5.09843	2.2772		2050.66
ENSGACG00000000420	ENSGACT00000000541	TATAGGTTTTAGCTGCTTTCTACTCAACATAGCAGAGCTCCACTACCTTGGCTGGGTCTA	CUST_22035_PI225017757	0	0	5.53055	6.68614		3157.44
ENSGACG00000000420	ENSGACT00000000541	GAAAACCATCTTCTTGAACTTCATGTTCAGTATAGGTTTTAGCTGCTTTCTACTCAACAT	CUST_22036_PI225017757	0	0	5.25152	2.19032		2096.75
ENSGACG00000000421	ENSGACT00000000542	ACAAATGTGCCTGCTGCTTTTGTCAGCAGTCACACCCTCAATAAATACAAGGGAACCAGT	CUST_22033_PI225017757	1	0	8.46429	3.12754		7225.93
ENSGACG00000000421	ENSGACT00000000542	CGAAACGTGTAAGAATAACAACAAATGTGCCTGCTGCTTTTGTCAGCAGTCACACCCTCA	CUST_22034_PI225017757	0	0	5.00119	2.4061		3449.83
ENSGACG00000000422	ENSGACT00000000546	TTATGTCTACTAGTGCCCACCAACAAGACTCTCCGCAGGTGCAATGTATTCACTCATACT	CUST_22025_PI225017757	1	0	13.3637	5.93824		9743.96
ENSGACG00000000422	ENSGACT00000000546	TCTTTAATCTGAAACTGCTGGAGAACCAAGAAGAGCGTGCGGTCAACTACATGCTCAAGA	CUST_22026_PI225017757	0	0	11.1144	11.95		5836.22
ENSGACG00000000423	ENSGACT00000000544	AGGATTGCTTTGATGATGAGCTTTTCTTTGACGTGCCTTCTGACTTTGCCAGAGTTGAAG	CUST_22030_PI225017757	0	0	6.85561	4.9381		1241.87
ENSGACG00000000423	ENSGACT00000000544	TGACTTTGCCAGAGTTGAAGGGCTCAAGACCCCCACAAGCTTTGACGAAAAGATACAAAT	CUST_22029_PI225017757	0	0	3.39808	0.192771		1403.52
ENSGACG00000000424	ENSGACT00000000545	ATTTTGTTGTTGTTCATTAAAATCGACAACCCTTTTGTGTAGCCAAGTAGTGCATGTTAC	CUST_22028_PI225017757	1	0	27.1285	18.9504		6595.24
ENSGACG00000000424	ENSGACT00000000545	AGCCAAGTAGTGCATGTTACACCACTCATGCACACTAACTGAATTGTATTAGTTATATAA	CUST_22027_PI225017757	0	0	7.19048	4.73112		5921
ENSGACG00000000425	ENSGACT00000000556	TATCAGTATGTGTGTGTGTGTGTGAAAGGTGATTAAAGATGAACCTTGGGTCATTAAACT	CUST_29918_PI222095114	1	1	46039	8240.46		2815.92
ENSGACG00000000425	ENSGACT00000000555	ATGTAACTTCTCCTTGGTTTGAGAGAATCAACTCTGCTAGGGGCTGTTGGTGCAATGTGT	CUST_29920_PI222095114	1	1	5259.33	2131.21		8498.1
ENSGACG00000000426	ENSGACT00000000547	TTTTACATTCTCTGGATGTTATGAGGACATTCATGCGAAACGTCAGGCCTCCAGGAGTGA	CUST_22023_PI225017757	0	0	3.42724	4.48557		5207.81
ENSGACG00000000426	ENSGACT00000000547	TTTTTACATTCTCTGGATGTTATGAGGACATTCATGCGAAACGTCAGGCCTCCAGGAGTG	CUST_22024_PI225017757	0	0	4.57848	1.33875		5674.91
ENSGACG00000000427	ENSGACT00000000548	CAGAGTTCTCTTGTATTCTCTGGATATAATGAGGACCTTGCCTTACCATGCGCCTGGTTT	CUST_22022_PI225017757	0	0	3.51694	4.54083		1492.36
ENSGACG00000000427	ENSGACT00000000548	AGAGTTCTCTTGTATTCTCTGGATATAATGAGGACCTTGCCTTACCATGCGCCTGGTTTG	CUST_22021_PI225017757	0	0	3.77001	1.23434		2653.19
ENSGACG00000000428	ENSGACT00000000549	ATGATAAAATCCCACACAAAATGTATTGCTGATCCTCGTCGCACAGGCCTGCTCTTAGTG	CUST_22020_PI225017757	1	1	32.0891	15.5264		3375.37
ENSGACG00000000428	ENSGACT00000000549	TGATAAAATCCCACACAAAATGTATTGCTGATCCTCGTCGCACAGGCCTGCTCTTAGTGA	CUST_22019_PI225017757	1	1	40.2378	14.1666		1399.03
ENSGACG00000000429	ENSGACT00000000550	GCTGTTATAAATGTTACTGTTGTAATACAAACTCATGTAATGCCAAAGTTCAGGGCCTTG	CUST_21998_PI225017757	1	1	1480.87	2640.07		2104.48
ENSGACG00000000429	ENSGACT00000000550	CCCCCAAACTCTTCCTTCTTGTTTTTCAAAGTCACGTAAAATGCTGTTATAAATGTTACT	CUST_29930_PI222095114	1	1	1114.77	1076.02		4293.74
ENSGACG00000000430	ENSGACT00000000551	TCTTTTAGTCAAGTCCAGCACTTGTGTGATCAGTTAAGACTGCAATAGGAGACTCCGAGG	CUST_21995_PI225017757	0	0	4.32201	1.35191		7730.53
ENSGACG00000000430	ENSGACT00000000551	ATCGTTAAAAAAGCCTTTGGATCTGGGACCACTGAGAGACAGGGTGTCTTTTAGTCAAGT	CUST_21996_PI225017757	0	0	3.22327	0.0587046		1466.05
ENSGACG00000000431	ENSGACT00000000552	ATGGCAACGACGTTTTCTCTTTTAAAACGACATGTACTTGAGGTGCTAGGATCCACACCG	CUST_21993_PI225017757	0	0	9.79415	10.4718		2274.16
ENSGACG00000000431	ENSGACT00000000552	CATGGCAACGACGTTTTCTCTTTTAAAACGACATGTACTTGAGGTGCTAGGATCCACACC	CUST_21994_PI225017757	0	0	9.90027	8.86002		1956.84
ENSGACG00000000432	ENSGACT00000000553	AATTCCTCATTAGCTGGCGTGGTTGTGGCTGTGAACATGGCGTCGTTAAGAAGTTTGATT	CUST_21991_PI225017757	1	0	23.204	7.93778		1314.99
ENSGACG00000000432	ENSGACT00000000553	AAATAGGCAAAGAGCTGCAGTGCTGGACTCCTGCAGTGATTCCAGGTTAATTCCTCATTA	CUST_21992_PI225017757	0	0	6.30581	3.44891		2864.16
ENSGACG00000000433	ENSGACT00000000554	AACACCCGTTAACCATTTGACCCATTAACCCTTGTTTTGCGTTATTCTTCATATTAACAT	CUST_21989_PI225017757	1	0	49.5533	50.066		10746
ENSGACG00000000433	ENSGACT00000000554	AAACACCCGTTAACCATTTGACCCATTAACCCTTGTTTTGCGTTATTCTTCATATTAACA	CUST_21990_PI225017757	1	0	50.2808	45.5176		1205.18
ENSGACG00000000434	ENSGACT00000000566	TGTTGGACAAGGGAGAGATGGCAGAGTTTGACGCCCCCCACAATCTCCTCGCACAAAGAG	CUST_21928_PI225017757	1	1	621.525	158.572		3419.44
ENSGACG00000000434	ENSGACT00000000566	AATCTCCTCGCACAAAGAGGAGCCTTTTACAAGATGGCCAAGGACGCCGGGCTGGTCTGA	CUST_21927_PI225017757	1	1	222.922	32.3911		1169.42
ENSGACG00000000434	ENSGACT00000000568	ATCACAAAGCAGCAGTCGGCACCTCACACAGTGTCTCCATAGTGGACGGCGTCTTCAGCT	CUST_23271_PI222095114	1	0	18.2157	28.9128		4783.37
ENSGACG00000000434	ENSGACT00000000568	TTTCCCTCTCAACATGCTGCCCATGGTCATCAGTAGCATGGTGCAGGCCAGCGTGTCCTT	CUST_23272_PI222095114	1	0	12.2563	12.4384		6703.13
ENSGACG00000000436	ENSGACT00000000558	CATTTACAAGGACTTTTCTGATTGTGTCCTGGAGCTGGGAGACAGCATGGACAACTATCA	CUST_21982_PI225017757	0	0	6.86642	4.76063		5313.17
ENSGACG00000000436	ENSGACT00000000558	ATTTACAAGGACTTTTCTGATTGTGTCCTGGAGCTGGGAGACAGCATGGACAACTATCAG	CUST_21981_PI225017757	0	0	3.18653	0.847772		3660.71
ENSGACG00000000437	ENSGACT00000000560	CTTCCATATGATTGGGTGCTGGATCTATAATACTCATCTTCCATCTACCCTGTCCTGGTG	CUST_21940_PI225017757	1	1	902.661	162.374		2938.7
ENSGACG00000000437	ENSGACT00000000560	TTCCATATGATTGGGTGCTGGATCTATAATACTCATCTTCCATCTACCCTGTCCTGGTGG	CUST_21939_PI225017757	1	1	726.159	94.781		1999.57
ENSGACG00000000438	ENSGACT00000000561	AGACAGTGTAAACTGTTGGTTTGAAAATGATCAGTCCTGGTGTCTGAACTGTACTGTTGC	CUST_21938_PI225017757	1	1	305.043	109.345		5217.25
ENSGACG00000000439	ENSGACT00000000562	ACACCAAATTCAAGAGTGTCCCTGTGGAGCTTCAAACCAAGAAAACCTGCAGTGTACACT	CUST_21935_PI225017757	1	1	595.996	190.429		257.375
ENSGACG00000000439	ENSGACT00000000562	GTGAAGATGATCTAAGTGCCTCAAGTATGGAGAATGCAAACCTGATTGAGCAAACCCTGA	CUST_21936_PI225017757	1	1	503.892	186.31		1921.35
ENSGACG00000000441	ENSGACT00000000565	CATCATTAAAATCAAGGAGAAGGACACGCTGGATGAGCTCTTTGCGGACCTTGATCAGAA	CUST_21930_PI225017757	0	0	6.96829	2.22448		13149.2
ENSGACG00000000441	ENSGACT00000000565	ATCATTAAAATCAAGGAGAAGGACACGCTGGATGAGCTCTTTGCGGACCTTGATCAGAAC	CUST_21929_PI225017757	0	0	4.0551	2.12927		22732.2
ENSGACG00000000443	ENSGACT00000000572	CTCAGGCAGATGTATTTGTAAGTAAAAAAGAAAACAATCTGGGGATGCTCATGAATCAAA	CUST_21877_PI225017757	1	0	10.9078	4.49247		19571.6
ENSGACG00000000443	ENSGACT00000000572	TCTCAGGCAGATGTATTTGTAAGTAAAAAAGAAAACAATCTGGGGATGCTCATGAATCAA	CUST_21878_PI225017757	0	0	4.38577	2.78332		9273.94
ENSGACG00000000445	ENSGACT00000000573	TTGGTTCTGTTGTGTGTGCATGTGAGGTCGAAAGAGTTGTTAAATCTCGTTATAAAATGA	CUST_23223_PI222095114	1	1	15222.2	5531.32		1141
ENSGACG00000000445	ENSGACT00000000573	TGTATGATGCTTCAAACACTTTGGTTCTGTTGTGTGTGCATGTGAGGTCGAAAGAGTTGT	CUST_23224_PI222095114	1	1	16446.4	5021.79		1172.94
ENSGACG00000000445	ENSGACT00000000570	TGCTTCAAACACTTTGGTTCTGTTGTGTGTGCATGTGAGGTCGAAAGAGTTGTTAAATCT	CUST_23230_PI222095114	1	1	16887.4	4789.51		3951.41
ENSGACG00000000448	ENSGACT00000000580	GTTTGTATGTTAGATTTGCAAGTTCATTTTAATAAAGATGTGGCTTGAAGCCAGAACCCC	CUST_21821_PI225017757	1	1	21150.7	4680.12		4378.73
ENSGACG00000000448	ENSGACT00000000580	TGTTTGTATGTTAGATTTGCAAGTTCATTTTAATAAAGATGTGGCTTGAAGCCAGAACCC	CUST_23170_PI222095114	1	1	18051.9	4358		4357.43
ENSGACG00000000448	ENSGACT00000000580	TGTTTGTATGTTAGATTTGCAAGTTCATTTTAATAAAGATGTGGCTTGAAGCCAGAACCC	CUST_21822_PI225017757	1	1	17952.3	4278.77		13638.4
ENSGACG00000000448	ENSGACT00000000582	AGAAGAGGTGGAGCGGATGTCAACATTAAGCACTCTGGCCGGGACGATGCCTCGCGTTAT	CUST_23166_PI222095114	1	1	1499.78	544.346		4547.98
ENSGACG00000000449	ENSGACT00000000574	GTCGCTTCATTGTTTTGTTGGTCTTTAAGATGACTGTAGCTTTGGCATTGAAATCATTAT	CUST_21874_PI225017757	1	1	6526.45	1698.98		4116.74
ENSGACG00000000449	ENSGACT00000000574	CGCTTCATTGTTTTGTTGGTCTTTAAGATGACTGTAGCTTTGGCATTGAAATCATTATTG	CUST_21873_PI225017757	1	1	5153.96	1290.89		6684.78
ENSGACG00000000450	ENSGACT00000000576	AGAAAATGTGCCTACACCTCCACACTAAAGCATGCAAGGACAAACGCAGATGACAACAGT	CUST_21870_PI225017757	0	0	6.12394	5.27806		821.328
ENSGACG00000000450	ENSGACT00000000576	AAATGTGCCTACACCTCCACACTAAAGCATGCAAGGACAAACGCAGATGACAACAGTGTA	CUST_21869_PI225017757	0	0	5.95624	1.64509		2796.21
ENSGACG00000000451	ENSGACT00000000578	ATCTTTTACCTCAAACTAGAGGACCTGGTCCCTCCACCACCAATAGTGGAGAAAATCTTC	CUST_23213_PI222095114	1	0	14.4407	19.4424		887.683
ENSGACG00000000451	ENSGACT00000000578	TCATGGATTTCTCCCAGAACCTTCACCGTATGAACTTAGATGTCTCCTTGTTTGCCTGTC	CUST_21865_PI225017757	1	0	11.4225	8.88661		3009.4
ENSGACG00000000452	ENSGACT00000000581	AATTGATCAGCTTCTGTCACTGTGTTTGCTGTCCTTTGAGTGTCTAAACACAGCCAGCTC	CUST_23167_PI222095114	1	1	89.3423	73.1719		1949.59
ENSGACG00000000452	ENSGACT00000000581	CAATTGATCAGCTTCTGTCACTGTGTTTGCTGTCCTTTGAGTGTCTAAACACAGCCAGCT	CUST_23168_PI222095114	1	1	106.31	51.291		1550.38
ENSGACG00000000453	ENSGACT00000000577	ACAAGAAAATCTAGGAGTAATTCTCTGAAAACCATCGTAATCATTGCAGGTGGCGCCGCC	CUST_21868_PI225017757	0	0	3.79244	5.31133		2718.9
ENSGACG00000000453	ENSGACT00000000577	AAGAAAATCTAGGAGTAATTCTCTGAAAACCATCGTAATCATTGCAGGTGGCGCCGCCGA	CUST_21867_PI225017757	0	0	3.51534	0.268976		2997.45
ENSGACG00000000454	ENSGACT00000000593	GTGGGCTCTGGTGTTGAGATTTAATAAGAGAACCACGGCTGTAATGAATAATATATATAA	CUST_11557_PI225017757	1	1	8309.81	2584.57		4008.44
ENSGACG00000000454	ENSGACT00000000593	AGTGGGCTCTGGTGTTGAGATTTAATAAGAGAACCACGGCTGTAATGAATAATATATATA	CUST_11558_PI225017757	1	1	7151.13	1952.29		3911.54
ENSGACG00000000455	ENSGACT00000000605	ATCTACAATGTTGCTGTGCTCTGTATGATAACAGCTCCAGTCACCATGATCCTGTCCTCT	CUST_23109_PI225017757	1	1	28.2063	9.76107		858
ENSGACG00000000455	ENSGACT00000000605	CTCAGAAAAGATGAACACATGGCTGGGTGTGGTCTATGGTTACAAAGGTTTACTGCTGCT	CUST_23110_PI225017757	0	0	4.85245	1.16456		3236.99
ENSGACG00000000456	ENSGACT00000000585	ACAATCCACATACGTCACAAGAACCAAGCTAACATGCTGATGGCTGCACCAACAAAATCA	CUST_21811_PI225017757	1	1	977.213	1566.78		3019.3
ENSGACG00000000456	ENSGACT00000000585	TAGACTAGCTCAGACTTCTCAAATTACCATCAGGACAATCAAAGCCCTCCCTATGCAAAT	CUST_21812_PI225017757	1	1	597.142	863.988		23083.1
ENSGACG00000000457	ENSGACT00000000583	TCTTCCAACAGCAAATGTTGGCTGTTTTAATGATTCCTCTACATTCTGCTACCCGTCCTC	CUST_21815_PI225017757	1	1	150.463	68.7782		11922.4
ENSGACG00000000457	ENSGACT00000000583	TTCTTCCAACAGCAAATGTTGGCTGTTTTAATGATTCCTCTACATTCTGCTACCCGTCCT	CUST_21816_PI225017757	1	1	162.262	58.7927		4030.44
ENSGACG00000000458	ENSGACT00000000586	CCATTAGCAGTATGAAGAACTACCCTGGACTCTGCTAGTGTCATCTCAGTTATGAGGATT	CUST_11610_PI225017757	1	1	1298.95	469.409		18106.8
ENSGACG00000000458	ENSGACT00000000586	TACCCTGGACTCTGCTAGTGTCATCTCAGTTATGAGGATTAAAAAATATCATTCATTCGT	CUST_11609_PI225017757	1	1	1367.42	463.266		1889.4
ENSGACG00000000459	ENSGACT00000000584	AACTTTCACTTTCACTTAAGGATCCTGTTTCCCAAACTGAACGCAAGATGAGCGTCTGCA	CUST_21814_PI225017757	1	0	10.9135	6.95233		4720.3
ENSGACG00000000459	ENSGACT00000000584	ACTTTCACTTTCACTTAAGGATCCTGTTTCCCAAACTGAACGCAAGATGAGCGTCTGCAG	CUST_21813_PI225017757	1	0	10.8925	5.5166		12974.9
ENSGACG00000000460	ENSGACT00000000587	CGTCCGTCGCTTTATCTGTCTGAGGCGTTGAGATTGTGTGCGACGTGACGAGTGATACAG	CUST_11607_PI225017757	1	1	1119.34	575.585		11011.4
ENSGACG00000000460	ENSGACT00000000587	ACGTCCGTCGCTTTATCTGTCTGAGGCGTTGAGATTGTGTGCGACGTGACGAGTGATACA	CUST_11608_PI225017757	1	1	1183.09	482.258		13098.6
ENSGACG00000000461	ENSGACT00000000591	AGAAAAACCGAAAGATGCTGGTCATATTGATCCTCTTTGTCATAATCATCGTTCTAATCA	CUST_11561_PI225017757	1	1	227.591	47.1573		2787.27
ENSGACG00000000461	ENSGACT00000000591	GAGCAGGCTTGTGTGAAAACAGATGATGGACTAAAACAGTTACAAAAGGCAGAACAATAT	CUST_11562_PI225017757	1	1	158.302	31.4288		5539.69
ENSGACG00000000463	ENSGACT00000000588	ACTTTAAGACTCTGGCACAAGCGCTCGCAATGAACAAGGACAAACTGGAATATTACGTCG	CUST_11605_PI225017757	0	0	5.50757	2.27065		322.491
ENSGACG00000000463	ENSGACT00000000588	GACTTTAAGACTCTGGCACAAGCGCTCGCAATGAACAAGGACAAACTGGAATATTACGTC	CUST_11606_PI225017757	0	0	3.66856	0.960232		281.304
ENSGACG00000000464	ENSGACT00000000602	TCAGAACATTCAAACATTCTCTGTGTCTGTGCGTCAATTGTGCGTCACGTATAAATGTAT	CUST_23115_PI225017757	1	1	16115.6	10795.6		2999.33
ENSGACG00000000464	ENSGACT00000000602	TGTTACGTACTACATCGGCGTGGCCTTCATCAGAACATTCAAACATTCTCTGTGTCTGTG	CUST_23116_PI225017757	1	1	17967.9	10333.3		2323.95
ENSGACG00000000464	ENSGACT00000000596	TACCTCATGGTGGGGATTGACATGGACCACTTTCCAGGCTTTAAGGACGACGTGGACTTC	CUST_23100_PI222095114	1	1	5700.46	5310.53		773.211
ENSGACG00000000464	ENSGACT00000000596	TTAAGGACGACGTGGACTTCACTCAACAGCTGGTGACCGAGCAGTCCGTCTTCTGTCTCC	CUST_23099_PI222095114	1	1	4438.63	3848.15		1855.47
ENSGACG00000000465	ENSGACT00000000594	CGTGATGACGGTCAGAATATTAATATCTACAGGGCGTCTCTCAGAGAAGGAAAGCCTGTT	CUST_11555_PI225017757	0	0	4.25579	0.865701		1542.78
ENSGACG00000000465	ENSGACT00000000594	TCGTGATGACGGTCAGAATATTAATATCTACAGGGCGTCTCTCAGAGAAGGAAAGCCTGT	CUST_11556_PI225017757	0	0	3.32187	0.134478		1004.14
ENSGACG00000000466	ENSGACT00000000608	TCGTGACCAACGCCGCCTACGTCCTGTTTTACCATCGTCAAGACCAGATCAGGAAGCCCA	CUST_45453_PI222095114	1	1	657.934	118.09		21315.9
ENSGACG00000000466	ENSGACT00000000608	TGGTACTATTTCGACGACAGCAAGGTGACCTTCGCCCAGGAGGACCAGATCGTGACCAAC	CUST_45454_PI222095114	1	1	424.62	115.522		9787.75
ENSGACG00000000467	ENSGACT00000000598	TTTGCGGCAGGTTAAGAACCAGTTTGACAGTTTTAACTACATCTCTTTGGACTATCTTGT	CUST_11547_PI225017757	1	1	259.02	175.753		287.143
ENSGACG00000000467	ENSGACT00000000598	CAGTTGAAGATACAAGTCTGGTTCCTATGATTTGCGGCAGGTTAAGAACCAGTTTGACAG	CUST_23096_PI222095114	1	1	309.161	166.653		1747.26
ENSGACG00000000468	ENSGACT00000000597	TGCTGGAGGAGAAGAGGAAAGCCTTTGTCAAGAGAGATGTAGAACTGGCACCAGCAGCAG	CUST_11549_PI225017757	1	1	223.223	88.1374		320.976
ENSGACG00000000468	ENSGACT00000000597	AGGTTTGAGGCCGGAGACATCCTGCAGATAGTCAACCAGGATGACGTCAACTGGTGGCAG	CUST_11550_PI225017757	1	1	123.213	38.1515		731.31
ENSGACG00000000469	ENSGACT00000000604	AACAAGACTACCTGAACGAGTACGAAGCTGAGAAGATCGAGTACAACGATTCTCTGAAGG	CUST_45461_PI222095114	1	1	67.7381	15.7262		2556.92
ENSGACG00000000469	ENSGACT00000000604	AAACAAGACTACCTGAACGAGTACGAAGCTGAGAAGATCGAGTACAACGATTCTCTGAAG	CUST_45462_PI222095114	1	1	64.3255	15.643		5588.7
ENSGACG00000000472	ENSGACT00000000618	TCCATTTGCTTTGATCCCAATTCTGACCTTCACAAGTCTGACGTCCATAATGAACGACTT	CUST_45434_PI222095114	1	1	118.713	50.1899		850.076
ENSGACG00000000472	ENSGACT00000000618	CACAAGTCTGACGTCCATAATGAACGACTTTGCAAATGGAATGGTATGGAAGATTTCGGG	CUST_45433_PI222095114	1	1	75.7192	20.5792		8563.63
ENSGACG00000000473	ENSGACT00000000607	CCCATCGCATCATGCAGAACACCAAGATCTTTGACTTCAGTCTGACCGACGAGGACACGA	CUST_23106_PI225017757	1	1	14212.6	9525.63		8112.9
ENSGACG00000000473	ENSGACT00000000607	ACCAAGATCTTTGACTTCAGTCTGACCGACGAGGACACGAGGGCACTGAGAGGACTGGAC	CUST_23105_PI225017757	1	1	13020.1	8129.19		8982.36
ENSGACG00000000474	ENSGACT00000000615	CATAGCCTGAGCTGGATCCTGCACCTGTTCGTTTTCAATAAAAACTGTTGGTAATCCAGC	CUST_23090_PI225017757	1	1	213321	26460		4107.19
ENSGACG00000000474	ENSGACT00000000615	ATAGCCTGAGCTGGATCCTGCACCTGTTCGTTTTCAATAAAAACTGTTGGTAATCCAGCC	CUST_23089_PI225017757	1	1	210721	24013.8		987.801
ENSGACG00000000475	ENSGACT00000000606	GGGAACCAATGCATGTACTGCGGTCAAAGCGGTCATTATATGAACGCTTGTCCGGTAAAA	CUST_23107_PI225017757	0	0	7.52679	10.1684		12479.2
ENSGACG00000000475	ENSGACT00000000606	ATGAGTTGGTCGCTCTCTCTATTCGGATCGACAGCCATCTGCGGGAGCGGAGAAGAGAGA	CUST_23108_PI225017757	0	0	11.2712	7.79903		12741.7
ENSGACG00000000478	ENSGACT00000000611	ATTGTGATTCCTCAAAATGGCCTCTACTTTGTTTACAGTCAAGCGTCCTTCCGGGTCAAT	CUST_23098_PI225017757	1	0	23.8087	19.5342		635.184
ENSGACG00000000478	ENSGACT00000000611	ATGCCAAATGAAAGCCAGCAGTAATCCAGATGAAGAGGGGAACTGGTTCTCCTCTGTTTA	CUST_23097_PI225017757	1	0	19.7811	10.9282		868.44
ENSGACG00000000479	ENSGACT00000000621	TTCATCAAGGAGATCGGGTACACGCACATGCGTGTGGCTGAAGGCGTGAACTCTCTGCTG	CUST_45428_PI222095114	1	1	2440.92	1237.95		12719
ENSGACG00000000479	ENSGACT00000000621	TTCATCAAGGAGATCGGGTACACGCACATGCGTGTGGCTGAAGGCGTGAACTCTCTGCTG	CUST_23078_PI225017757	1	1	2456.19	1198.83		3388.52
ENSGACG00000000479	ENSGACT00000000614	CAGCAACACCAACATAACGGCATAATAAATAATAACCATTGGAACCAGAGGAAGAATACG	CUST_23092_PI225017757	0	0	5.85961	1.98948		2048.75
ENSGACG00000000479	ENSGACT00000000614	ATACGAGTAAACAGGAGAGAGCCGGTAAGGTCTGAAGAAATACGACAACCGCACGAAAAT	CUST_23091_PI225017757	0	0	3.61795	1.14785		4193.53
ENSGACG00000000480	ENSGACT00000000612	CAGAACTTTGCCAAGGAGTTCATGTTCAGCGACCCGAGGGAACTGGACGCGGACAACATC	CUST_23096_PI225017757	0	0	5.0318	1.34235		3816.77
ENSGACG00000000480	ENSGACT00000000612	AGAACTTTGCCAAGGAGTTCATGTTCAGCGACCCGAGGGAACTGGACGCGGACAACATCC	CUST_23095_PI225017757	0	0	4.13228	0.758976		2749.15
ENSGACG00000000481	ENSGACT00000000616	CTTTTTTAAACAACGTGGTGATGCACGCAGCAGTCTCTGCCCCTCTACCCATTAAAGTAT	CUST_23087_PI225017757	1	1	63.6876	10.1198		5648.54
ENSGACG00000000481	ENSGACT00000000620	AAACAAATAATGTCCAGACTTCTGGGTACGGTGTTCACATGTACCAGTATCCACTATTGG	CUST_23079_PI225017757	0	0	7.1984	4.28943		3058.64
ENSGACG00000000481	ENSGACT00000000620	TTTCCCCATCTCGGCTACTATGTTCTGTGAAAACAAATAATGTCCAGACTTCTGGGTACG	CUST_23080_PI225017757	0	0	6.86773	2.56172		3220.86
ENSGACG00000000482	ENSGACT00000000613	TTTCTCTTGCAATTCATACAGAACATGATTTCAGCCCTGGTCCACAGAGAGCACATGCAG	CUST_23094_PI225017757	0	0	6.5332	8.50221		3226.1
ENSGACG00000000482	ENSGACT00000000613	TTCTCTTGCAATTCATACAGAACATGATTTCAGCCCTGGTCCACAGAGAGCACATGCAGA	CUST_23093_PI225017757	0	0	4.05712	3.91102		2253.47
ENSGACG00000000483	ENSGACT00000000628	AAACTGTGGGTGGATTTCATTGGAAGCCACGTGATGTTTGTAGATTTTTCTGTTCAAGAG	CUST_23063_PI225017757	1	1	14175.3	7355.74		3472.42
ENSGACG00000000483	ENSGACT00000000628	CAAACTGTGGGTGGATTTCATTGGAAGCCACGTGATGTTTGTAGATTTTTCTGTTCAAGA	CUST_23064_PI225017757	1	1	12264.7	7057.79		5348.23
ENSGACG00000000483	ENSGACT00000000627	TTTTCTTTGCACCACAGGACAAAAGAAAAGAAGATAAACAACAACAAGTTCTACCCGTGA	CUST_23065_PI225017757	1	1	167.845	87.5001		891.555
ENSGACG00000000483	ENSGACT00000000627	GCTCTTGTTTTCTTTGCACCACAGGACAAAAGAAAAGAAGATAAACAACAACAAGTTCTA	CUST_45416_PI222095114	1	0	48.7886	41.3209		1039.93
ENSGACG00000000484	ENSGACT00000000619	AAACATGATGCGTTTCTATTAATGGGCCTGAACATAGCCGACCTTTACCCTGATACCACG	CUST_23081_PI225017757	0	0	6.26276	6.369		2804.54
ENSGACG00000000484	ENSGACT00000000619	CAAACATGATGCGTTTCTATTAATGGGCCTGAACATAGCCGACCTTTACCCTGATACCAC	CUST_23082_PI225017757	0	0	6.62989	2.85722		782.726
ENSGACG00000000485	ENSGACT00000000623	GACCGCTGTCAATAACTAATGTGTGAGATTTATAATACCACTGTGTCATTAGAACTTGAT	CUST_23073_PI225017757	0	0	4.39817	1.79646		1709.26
ENSGACG00000000485	ENSGACT00000000623	GGCCGGTACATAGATGGGGAATTAATGTTACCAAATGTAAAGAACTTTAAATCATAATCC	CUST_23074_PI225017757	0	0	3.55762	0.353726		2060.85
ENSGACG00000000486	ENSGACT00000000626	AAATGCCCCTTCACATTGCAGCAAGAAAAGGCCTGTCAACTGTAGTGCAAGTGTTATTGA	CUST_23067_PI225017757	1	1	233.55	65.7789		4267.9
ENSGACG00000000486	ENSGACT00000000626	CCAAAACTTGTTAACATTAGTGATGCCAAAGGAAGGACAGCGCTGCATGCAGCTGCTTAT	CUST_23068_PI225017757	1	1	50.6328	16.5545		7547.37
ENSGACG00000000487	ENSGACT00000000640	TTTAACTACGAGGACATGCAGGAAGTGACGCAGCATTTCTCAGTCCTTCATGTTGATGCT	CUST_52935_PI222095114	1	0	25.0749	18.2168		4591.42
ENSGACG00000000487	ENSGACT00000000640	TGTTTAACTACGAGGACATGCAGGAAGTGACGCAGCATTTCTCAGTCCTTCATGTTGATG	CUST_52936_PI222095114	1	0	24.706	19.7917		4388.93
ENSGACG00000000488	ENSGACT00000000622	CAGGAGCTGTTCATTGGTGAAGATGGTATAGATGAATATACCAAGTGAGTGATCAAAAAA	CUST_23076_PI225017757	1	1	275.765	272.683		9181.66
ENSGACG00000000488	ENSGACT00000000622	TGATCAAAAAATGAAAACGGAGAACGTCGTTAGGGGGAACGTCGTTCTCCCTAAGGTTTC	CUST_23075_PI225017757	1	1	70.1595	87.8442		8133.08
ENSGACG00000000489	ENSGACT00000000625	TCTTTTGGAGAGTGAGATGTTCAGATGACTTTTAGTATTTCGTGCCTCTTGTTTCCCCCT	CUST_23069_PI225017757	1	1	383.395	127.342		11910.7
ENSGACG00000000489	ENSGACT00000000625	TTCTTTTGGAGAGTGAGATGTTCAGATGACTTTTAGTATTTCGTGCCTCTTGTTTCCCCC	CUST_23070_PI225017757	1	1	390.556	115.439		12688.8
ENSGACG00000000490	ENSGACT00000000624	TGAAGGACTACGACATCAACGAGGATGAGTTCAAGCATCTGCCGCCACACATGCGGGCCA	CUST_23071_PI225017757	1	1	1578.11	207.522		4527.94
ENSGACG00000000490	ENSGACT00000000624	ATGAAGGACTACGACATCAACGAGGATGAGTTCAAGCATCTGCCGCCACACATGCGGGCC	CUST_23072_PI225017757	1	1	1543.89	182.694		4049.73
ENSGACG00000000491	ENSGACT00000000631	TGTCTAATTTATCCTGAGGTGCAATAACTCTTCATCCTGACTGTGGTGTGTTGCAAGCTC	CUST_23038_PI225017757	1	1	17628.3	3901.68		9526.32
ENSGACG00000000491	ENSGACT00000000633	TGGGCTGTAAGATGTACTTCTTCCAGACAGCCGTCCATGTACCAACACCAACCCCTTCAC	CUST_23033_PI225017757	1	1	2729.1	744.07		6380.17
ENSGACG00000000492	ENSGACT00000000630	GTGAACTAAGTGGCTCATTTCCTTTGGACACCTCTGAGGAACTTATGATGTAGTAGCTTA	CUST_23040_PI225017757	1	1	673.119	333.562		5786.18
ENSGACG00000000492	ENSGACT00000000630	CCTCTGAGGAACTTATGATGTAGTAGCTTAGTGAAATGTCAGTATACTTCACACTCAATA	CUST_23039_PI225017757	1	1	489.634	223.488		2079.88
ENSGACG00000000492	ENSGACT00000000632	TCCACCTGAATGGGTTCCAATCATCAGAAATGACATGCTGTCTCAGAGGAAGATGAAAGG	CUST_23036_PI225017757	1	1	262.202	122.381		9574.03
ENSGACG00000000492	ENSGACT00000000632	TTTGATAAGAAAATACCCACTCCACATCCGGTACAGTCTGAGATGGAGGACAGTTTGTCT	CUST_52972_PI222095114	0	0	3.27042	0.0646007		2999.6
ENSGACG00000000493	ENSGACT00000000634	CTCATCAATCAGTTCAAGGATTTTAAACTGTGATCCAACTACCTGTGTTTGATAAATCTC	CUST_52967_PI222095114	1	1	12358	1858.21		6746.5
ENSGACG00000000493	ENSGACT00000000634	GCTCATCAATCAGTTCAAGGATTTTAAACTGTGATCCAACTACCTGTGTTTGATAAATCT	CUST_52968_PI222095114	1	1	13551.7	1847.83		10656
ENSGACG00000000494	ENSGACT00000000629	GTGTTTTTGTTGAGTCTAATTGAAACCTGACTGCCTGCGTGTTGTTGTTCATTCCAGTTA	CUST_23062_PI225017757	1	1	1169.93	325.129		889.366
ENSGACG00000000494	ENSGACT00000000629	TGTTTTTGTTGAGTCTAATTGAAACCTGACTGCCTGCGTGTTGTTGTTCATTCCAGTTAG	CUST_23061_PI225017757	1	1	1002.69	320.755		660.024
ENSGACG00000000495	ENSGACT00000000635	ATGATGCATTCTCTACTTTTTACATTGGACAGGATGGACTCATTCACTGTCATAAAGTGG	CUST_23030_PI225017757	1	1	1106.56	283.221		2366.34
ENSGACG00000000495	ENSGACT00000000635	TACATTGGACAGGATGGACTCATTCACTGTCATAAAGTGGAAAAGGTGATGCCGAATCAA	CUST_23029_PI225017757	1	1	751.177	181.166		21210.6
ENSGACG00000000496	ENSGACT00000000639	AATACAACTACAACCTGCTGGACGTTGTCAACGAGCTTGTTCAGATGACTGACAATGACT	CUST_23022_PI225017757	1	1	264.366	76.4187		2038
ENSGACG00000000496	ENSGACT00000000639	ATACAACTACAACCTGCTGGACGTTGTCAACGAGCTTGTTCAGATGACTGACAATGACTG	CUST_23021_PI225017757	1	1	290.687	72.1808		2072.57
ENSGACG00000000497	ENSGACT00000000638	AACACCGTTCCAACTAAGGGTTTTAACACAGAAAGAATCAAGATGTCCCTTGGAGTCTGC	CUST_23024_PI225017757	1	1	342.787	155.157		6146.48
ENSGACG00000000497	ENSGACT00000000638	ACACCGTTCCAACTAAGGGTTTTAACACAGAAAGAATCAAGATGTCCCTTGGAGTCTGCC	CUST_23023_PI225017757	1	1	359.338	143.447		1935.94
ENSGACG00000000498	ENSGACT00000000641	CTGGCAGTAAAATGCAACTGTGATTTACTTTGTCATCACACCAGAAATTCTGGAAAATTT	CUST_22998_PI225017757	1	1	11464.7	2899.96		6688.47
ENSGACG00000000498	ENSGACT00000000641	CCAACACAAAAAGTGATACTCCACACAAAATCTGTCCTTTGAGTATTAATCACTGGGTTT	CUST_22997_PI225017757	1	1	112.878	28.4265		5445.33
ENSGACG00000000499	ENSGACT00000000649	AAGGTTCACAACATTGTCGTTATGATGCAAGTGACCGTCACCACCACGTACTTTGGTCAT	CUST_22981_PI225017757	1	1	447.882	159.913		10647.7
ENSGACG00000000499	ENSGACT00000000649	ATCAAGGTTCACAACATTGTCGTTATGATGCAAGTGACCGTCACCACCACGTACTTTGGT	CUST_22982_PI225017757	1	1	432.363	129.985		380.576
ENSGACG00000000500	ENSGACT00000000642	CTCACCAAACCGTTTATATCATCTTCCATTCAATAGTTGGTTGGTTGGTCATTTCAAATT	CUST_52932_PI222095114	1	1	1709.96	887.326		5652.11
ENSGACG00000000500	ENSGACT00000000642	CTTCCATTCAATAGTTGGTTGGTTGGTCATTTCAAATTAGTCATTTTTTATGCTGTGTGC	CUST_52931_PI222095114	1	1	1548.3	886.337		2416.1
ENSGACG00000000501	ENSGACT00000000643	CAAAATGAGAACTGCAGACATCCTGTTATCCCCTCAGTCAGACCACCGAAGAACCAGTTT	CUST_22994_PI225017757	0	0	13.1803	8.61523		15647.3
ENSGACG00000000502	ENSGACT00000000650	GAGGGAAGGAAAAGCCTCTGAAGATGCAGCTAAATGTTTTCTTATTTTCACCTGTATATT	CUST_22959_PI225017757	1	1	4384.8	856.6		2991.28
ENSGACG00000000502	ENSGACT00000000650	CAAGTGAACAATTTGTTTCTATTGAGGAGACAGACAGACTGAGGGAAGGAAAAGCCTCTG	CUST_22960_PI225017757	1	1	3392.29	733.035		10005.8
ENSGACG00000000503	ENSGACT00000000646	GGTGTGCTGACAAATATGAGAAATTAAGTTACAACACATACAGAATGCATCAAATAGGGA	CUST_22987_PI225017757	0	0	3.28191	1.28523		1370.42
ENSGACG00000000503	ENSGACT00000000646	GGGTGTGCTGACAAATATGAGAAATTAAGTTACAACACATACAGAATGCATCAAATAGGG	CUST_22988_PI225017757	0	0	3.27737	0.655994		5576.52
ENSGACG00000000504	ENSGACT00000000645	AAATACTGCGCTGAGAAAACACTACGAATAAGTGTAGCCAAGAAACGCCTCAGCATGCAC	CUST_22989_PI225017757	1	1	81.0134	67.9893		4550.5
ENSGACG00000000504	ENSGACT00000000645	GAAATACTGCGCTGAGAAAACACTACGAATAAGTGTAGCCAAGAAACGCCTCAGCATGCA	CUST_22990_PI225017757	1	1	77.4737	67.6405		16259
ENSGACG00000000505	ENSGACT00000000653	ACCGGATGGAGTCCTTCTTCCTGGCCGAGACCATCAAGTACCTCTACCTGCTCTTTGACC	CUST_22955_PI225017757	1	1	503.763	74.6664		1667.45
ENSGACG00000000505	ENSGACT00000000653	AACCGGATGGAGTCCTTCTTCCTGGCCGAGACCATCAAGTACCTCTACCTGCTCTTTGAC	CUST_22956_PI225017757	1	1	472.723	33.5581		1526.11
ENSGACG00000000506	ENSGACT00000000647	TTTGTGAGTTCATTGACAACTACCCGCTGTCCAAGAAAGGTGTTCGTTCAGTCAGTCTCA	CUST_22986_PI225017757	0	0	3.81343	0.563		5985.72
ENSGACG00000000506	ENSGACT00000000647	TTGTGAGTTCATTGACAACTACCCGCTGTCCAAGAAAGGTGTTCGTTCAGTCAGTCTCAA	CUST_22985_PI225017757	0	0	3.54606	0.502331		1802.88
ENSGACG00000000507	ENSGACT00000000651	TCTTTGGCAACCTGAACACATGTTGTGACCCAGTCATCTATAGTTTCTACACACCGTCTT	CUST_22958_PI225017757	0	0	3.97471	5.83243		3309.55
ENSGACG00000000507	ENSGACT00000000651	GCTATGGAGATGGAGTCCGATTTGAGCTCAAACCAACACAGTGGGAATCCTAATCTTTTC	CUST_22957_PI225017757	0	0	3.28337	0.174102		1341.75
ENSGACG00000000508	ENSGACT00000000654	ACTCAGGAAATCAACTGTTCATCTTTCCATACAGAGCATCAGTCTGTTCCACTCCAGGGT	CUST_22954_PI225017757	1	1	518.258	65.8055		6511.57
ENSGACG00000000508	ENSGACT00000000654	TCAGGAAATCAACTGTTCATCTTTCCATACAGAGCATCAGTCTGTTCCACTCCAGGGTCT	CUST_22953_PI225017757	1	1	554.138	65.2398		7459.62
ENSGACG00000000510	ENSGACT00000000656	TACCTGTTGGACATGATCCCTCCTCGGTCCATATCGCAGTCCATCACCGGACAGAAATGA	CUST_22949_PI225017757	1	1	67.8858	16.6085		7450.4
ENSGACG00000000510	ENSGACT00000000656	TAGCAGACCGGCAGAGAGAGTACCTGTTGGACATGATCCCTCCTCGGTCCATATCGCAGT	CUST_22950_PI225017757	1	1	84.2866	12.1546		4020.19
ENSGACG00000000511	ENSGACT00000000655	CAGATGTCCTGACAACTTCCAGAAGTGTGAAAACAACCTATGTGTTGCTGACACGATGGA	CUST_22952_PI225017757	0	0	5.23791	6.94729		7719.23
ENSGACG00000000511	ENSGACT00000000655	AGATGTCCTGACAACTTCCAGAAGTGTGAAAACAACCTATGTGTTGCTGACACGATGGAG	CUST_22951_PI225017757	0	0	5.7598	6.82998		1163.06
ENSGACG00000000512	ENSGACT00000000658	GCACTCTTTGGATGACAAGAAAAGTTTCTACGTCGCTCTGGAAAGGGTAAATCATGCATA	CUST_22946_PI225017757	1	1	670.221	192.582		3836.79
ENSGACG00000000512	ENSGACT00000000658	CACTCTTTGGATGACAAGAAAAGTTTCTACGTCGCTCTGGAAAGGGTAAATCATGCATAA	CUST_22945_PI225017757	1	1	701.795	166.479		269.477
ENSGACG00000000513	ENSGACT00000000657	GAGCAGAGAGGACGCTGGGATTTGGAGTCCATCCCTGAGAAGACTCCGATGATCCACTCT	CUST_22948_PI225017757	0	0	3.42035	1.8315		2471
ENSGACG00000000513	ENSGACT00000000657	AGCAGAGAGGACGCTGGGATTTGGAGTCCATCCCTGAGAAGACTCCGATGATCCACTCTG	CUST_22947_PI225017757	0	0	6.70637	1.77356		5564.69
ENSGACG00000000514	ENSGACT00000000678	AGAAAGTCACCTGTATGTTCATCCCTGATGGCCAGGTGTCACTAAATGCCAAAATAGACC	CUST_52761_PI222095114	1	1	3883.22	3527.1		2876.35
ENSGACG00000000514	ENSGACT00000000678	AAGAAAGTCACCTGTATGTTCATCCCTGATGGCCAGGTGTCACTAAATGCCAAAATAGAC	CUST_52762_PI222095114	1	1	3642.43	3382.61		7543.92
ENSGACG00000000514	ENSGACT00000000676	CCTTGGCTGCTAATACAAATTAATGCAGCATTCATACTGTCTTATGTACTTGTGTGTTCA	CUST_1454_PI225017757	1	1	7701.46	2785.92		6070.98
ENSGACG00000000514	ENSGACT00000000676	CTTGGCTGCTAATACAAATTAATGCAGCATTCATACTGTCTTATGTACTTGTGTGTTCAT	CUST_1453_PI225017757	1	1	8109.09	1892.56		6057.8
ENSGACG00000000515	ENSGACT00000000659	GGCGGGGCTAGTAGACAATCATCCAACCATTAAAGAGTTCCTGGTCAAACACAACCTGGA	CUST_22944_PI225017757	1	1	240.399	118.669		300.016
ENSGACG00000000515	ENSGACT00000000659	GCGGGGCTAGTAGACAATCATCCAACCATTAAAGAGTTCCTGGTCAAACACAACCTGGAG	CUST_22943_PI225017757	1	1	227.33	109.9		12538.4
ENSGACG00000000516	ENSGACT00000000663	ATGTGACATCTGGTTCCACTCTCATCAGATTTTTCATGTTCTGGTTGTGGCGGCAGCATT	CUST_1520_PI225017757	1	1	4077.24	1310.4		691.683
ENSGACG00000000516	ENSGACT00000000663	TCATCAGATTTTTCATGTTCTGGTTGTGGCGGCAGCATTTGTCCATTTCTACGGGGTTTC	CUST_1519_PI225017757	1	1	1152.81	421.415		1182.75
ENSGACG00000000517	ENSGACT00000000660	AAACAAGGTGAACCGAAACTTTCTGAAGAGACTTGTGTGGCAGCAAATTTCAGTGCCGAT	CUST_1525_PI225017757	0	0	4.59405	1.62557		5828.63
ENSGACG00000000517	ENSGACT00000000660	ACTCCTCATTTACAAACTGGAAACAAGGTGAACCGAAACTTTCTGAAGAGACTTGTGTGG	CUST_1526_PI225017757	0	0	3.76628	0.472502		25767.1
ENSGACG00000000518	ENSGACT00000000662	TGTGATTGGTTGGATGAATCTCTGGTGAAACACTCGATGAGCTCAGCACCTGTTCTGAAT	CUST_1522_PI225017757	1	0	16.6548	13.8607		9995.82
ENSGACG00000000518	ENSGACT00000000662	TTCAGAGGTGAATCAGGTTCTGTTCTCCTATGAACCGACATGCAAAGGGAAGATCAGCAA	CUST_1521_PI225017757	1	0	15.8537	11.2023		4132.97
ENSGACG00000000519	ENSGACT00000000661	ACCGTGTTCTTTGCTAATTGGTGCCTGTTCAGTCAGGTTTCTTTTCTACTTTCTTTGTAC	CUST_1523_PI225017757	1	1	2032.84	1588.83		1547.07
ENSGACG00000000519	ENSGACT00000000661	ATGTGCACTTCAGTCCCGCCGGTCCGTCAGAGCTCTTTTTTAAAATACACAGTATTCGTA	CUST_1524_PI225017757	1	1	811.203	327.741		1429.34
ENSGACG00000000520	ENSGACT00000000679	TAAATCAAGAACAGAAACCTGATACAAGTCTAATACCATGGCAACCCCGGCTCTCCTCTG	CUST_1447_PI225017757	1	0	28.3961	8.02707		7580.27
ENSGACG00000000520	ENSGACT00000000679	GTAAATCAAGAACAGAAACCTGATACAAGTCTAATACCATGGCAACCCCGGCTCTCCTCT	CUST_1448_PI225017757	1	0	24.5498	6.48849		971.834
ENSGACG00000000521	ENSGACT00000000673	AGAAATAGTGAACTATGAGTTTGACACCAAGAACCTGGTGTGCTTGCTCATCAGCACCGT	CUST_52771_PI222095114	1	1	200.927	37.0333		9727.81
ENSGACG00000000521	ENSGACT00000000671	TAACCTGTCTCTGTGCTTGGTGACATCACAGCACTGGATAGCCAATAACCTGTTTGGTTT	CUST_1463_PI225017757	1	1	57.5455	19.0603		1495.79
ENSGACG00000000521	ENSGACT00000000671	ATAACCTGTCTCTGTGCTTGGTGACATCACAGCACTGGATAGCCAATAACCTGTTTGGTT	CUST_1464_PI225017757	1	1	48.0834	16.9822		3633.56
ENSGACG00000000522	ENSGACT00000000664	AATCAGAATTACCACGAACAGGTTATCCAAAGAAGGGCTCTTCAGAGAGCTGCAGATGAC	CUST_1517_PI225017757	0	0	4.48265	5.86219		32693.9
ENSGACG00000000522	ENSGACT00000000664	AAATCAGAATTACCACGAACAGGTTATCCAAAGAAGGGCTCTTCAGAGAGCTGCAGATGA	CUST_1518_PI225017757	0	0	3.29669	2.34642		18182.7
ENSGACG00000000523	ENSGACT00000000665	AAAGTTACTGCAGAACTACAATTCTTCAGCCTCATTCACCGACGCTGGGACTTCAGATAG	CUST_1516_PI225017757	1	0	12.9324	4.38352		8239.72
ENSGACG00000000523	ENSGACT00000000667	AACATATTCTTTCTCACCTGCATGAGTGTTGATCGCTACCTGGCTGTAGTGAAGGTGTTG	CUST_1512_PI225017757	1	0	15.7318	9.10605		4244.71
ENSGACG00000000523	ENSGACT00000000665	AAAGTTACTGCAGAACTACAATTCTTCAGCCTCATTCACCGACGCTGGGACTTCAGATAG	CUST_52828_PI222095114	0	0	10.2165	8.73277		1571.82
ENSGACG00000000523	ENSGACT00000000667	TGGCGTTCGTCAACAGCTGTGTGAATCCAGTCATTTACTTCTTCCTCGATCATCACTTCA	CUST_1511_PI225017757	0	0	6.77726	4.0709		3618.3
ENSGACG00000000524	ENSGACT00000000672	TTCAATGACAAGCAGCAGATCATTCACGGCAAAATCCCAGGGATGGTTGTGGATAGATGT	CUST_52773_PI222095114	0	0	3.17419	2.32236		9960.97
ENSGACG00000000525	ENSGACT00000000675	TGTAACGTCTGTGGAAAAAGATTCTGGTCTCTGCAGGATTTAACCAGACACATGAGGTCG	CUST_1456_PI225017757	1	0	17.6898	31.4006		2651.25
ENSGACG00000000525	ENSGACT00000000675	TAACGTCTGTGGAAAAAGATTCTGGTCTCTGCAGGATTTAACCAGACACATGAGGTCGCA	CUST_1455_PI225017757	1	0	15.7716	26.9598		1569.61
ENSGACG00000000526	ENSGACT00000000674	ATAAAAAATGATACAAAGGAATTGACCAAAAGCTCCCAGCTGTGTGAACCTCACGGTGGT	CUST_1458_PI225017757	1	1	97.3489	57.8552		17000.8
ENSGACG00000000526	ENSGACT00000000674	TAAAAAATGATACAAAGGAATTGACCAAAAGCTCCCAGCTGTGTGAACCTCACGGTGGTG	CUST_1457_PI225017757	1	1	90.2393	56.2774		2051.36
ENSGACG00000000527	ENSGACT00000000677	TAAACTTCCCTCAAGACGTTTTGTTATGATGTCACTTCCTGTCTGTCCTTTCGGTCCCCA	CUST_1451_PI225017757	1	1	152.466	47.5364		1429.3
ENSGACG00000000527	ENSGACT00000000677	TTAAACTTCCCTCAAGACGTTTTGTTATGATGTCACTTCCTGTCTGTCCTTTCGGTCCCC	CUST_1452_PI225017757	1	1	108.064	24.2829		425.763
ENSGACG00000000529	ENSGACT00000000682	TAGTTCCTCTGTATCTTCCACCCGACGCATTCTTCAGTGACATGCTGACATTCTTAACTT	CUST_1402_PI225017757	1	1	9219.67	2449.92		15327.1
ENSGACG00000000529	ENSGACT00000000682	ATGCTGACATTCTTAACTTGTTCTTGAGAGCATTTGTATGACATCCAAAGCAAGTGAAAT	CUST_1401_PI225017757	1	1	7201.22	1266.3		1988.77
ENSGACG00000000532	ENSGACT00000000688	TAAATGAACACCAAAAGGTGGCTCTAGACCTGGACCCTTATGTGAAGAAGCTGCTGAATG	CUST_1390_PI225017757	1	1	2066.63	527.045		292.724
ENSGACG00000000532	ENSGACT00000000688	TTATGTGAAGAAGCTGCTGAATGCAAGACGTAGAGTGGTGCTTGTGAACAACATCCTGCA	CUST_1389_PI225017757	1	1	1726.83	465.874		10729.7
ENSGACG00000000533	ENSGACT00000000684	TGAAATGCATTCTGGGATATTTGAACAGAGGAGCCTGCTCCGATGCATTCTGGGTCAAAT	CUST_1398_PI225017757	1	1	76.1103	85.9158		3126.23
ENSGACG00000000533	ENSGACT00000000684	GAAAGGACAAGATGTTCTCCTCAGGAGATGCTGGAGACCAAAGAGAGAGAATAGTAGACT	CUST_1397_PI225017757	1	1	63.6607	44.8506		1621.6
ENSGACG00000000536	ENSGACT00000000691	CTATGCATGGGACGATGGCTACCAGATCCTGTACAAGCTAATCATGAAAAAGAAACTAGA	CUST_32836_PI225017757	1	1	113.933	63.2375		897.78
ENSGACG00000000536	ENSGACT00000000691	TATGCATGGGACGATGGCTACCAGATCCTGTACAAGCTAATCATGAAAAAGAAACTAGAG	CUST_32835_PI225017757	1	1	107.494	61.1279		6481.54
ENSGACG00000000537	ENSGACT00000000689	ATTAAAGTCGTCAGGATCTCCCAGTTGGTCAAGAACTATGAAGAAGTGAGGCCCAATGGT	CUST_1387_PI225017757	0	0	5.29547	8.80007		4901.78
ENSGACG00000000537	ENSGACT00000000689	AACAAGCCAACCAAGGTGCTGTCTCCAGAGTACCTTTGGTCAGACTATGACAAAATACCA	CUST_1388_PI225017757	0	0	4.34512	7.03868		902.875
ENSGACG00000000538	ENSGACT00000000694	TGGATGCGCTGTATGAGCGACCATGCTGTGTTTGTACAGAGCTACTACCTCGACCGGGAG	CUST_32830_PI225017757	1	1	226.919	34.1954		6987.59
ENSGACG00000000538	ENSGACT00000000694	AGAGTTCTGGTGCTCTATCTCCTACTTTGAAATGGACGTTCAGGTGGGTGAGATGTTCAA	CUST_32829_PI225017757	1	1	95.9841	27.8247		1078.06
ENSGACG00000000539	ENSGACT00000000699	CTGAATTATGACCCAAACAAAAGGTTATCTGCCAAAAACGCCCTTGTGCATCGATACTTC	CUST_32819_PI225017757	1	1	62.0104	36.3656		6108.04
ENSGACG00000000539	ENSGACT00000000697	ATTATGACCCAAACAAAAGGTTATCTGCCAAAAACGCCCTTGTGCATCGATACTTCCGAG	CUST_5405_PI222095114	1	1	73.4103	24.9359		3717.66
ENSGACG00000000539	ENSGACT00000000697	ATGGAAGAGAACTGCTTGGAGAAATGCTGAATTATGACCCAAACAAAAGGTTATCTGCCA	CUST_5406_PI222095114	1	1	47.3568	22.5723		1357.19
ENSGACG00000000539	ENSGACT00000000699	GATTTATCCAAAGTAGTGCCAATTCTTGATGAGGATGGAAGAGAACTGCTTGGAGAAATG	CUST_32820_PI225017757	1	1	52.5266	20.3503		998.336
ENSGACG00000000541	ENSGACT00000000698	CCAGCATAGTTGTCTCCTCACATTTCACACAATTGTCTACAGGAAGCTTTTTAAAAATAA	CUST_32822_PI225017757	1	1	3108.09	512.476		6463.67
ENSGACG00000000541	ENSGACT00000000698	CTACAGGAAGCTTTTTAAAAATAAAAGCTCATCCAATGGAAGTCTGTCTGTCTTAGTAGC	CUST_32821_PI225017757	1	1	416.111	119.644		972.16
ENSGACG00000000543	ENSGACT00000000729	AAGCCCCGGCTGGATGGATTTGTCAGTTTTTATTGTTTGGTTTTTACCTCCTTGTAATAG	CUST_23581_PI222095114	1	1	9020.93	2243.43		2666.4
ENSGACG00000000543	ENSGACT00000000729	AAAGCCCCGGCTGGATGGATTTGTCAGTTTTTATTGTTTGGTTTTTACCTCCTTGTAATA	CUST_23582_PI222095114	1	1	8736.66	1863.57		4432.58
ENSGACG00000000544	ENSGACT00000000700	CGGCGAATGCAAACAACATTGACTTCAGACCCATAATATAATAGTATAACTCCTGCTCAA	CUST_23638_PI222095114	1	0	9.93516	12.4035		11048.2
ENSGACG00000000544	ENSGACT00000000701	AGCCCTGTGTACAAAATGCGCAGAAATAAAAAGGAGTCAACTGTCATAAGAATGTTGAAA	CUST_52888_PI225017757	0	0	4.79292	9.42109		1160.85
ENSGACG00000000544	ENSGACT00000000701	TTAGAAGCCAAACGTATTCTCTTATTTGTGGCCAACTTAGAATAACCCAATTGGAAAATC	CUST_52887_PI225017757	0	0	3.91579	5.52187		19397.8
ENSGACG00000000544	ENSGACT00000000702	ATATCACTTGCACAAGTCAATGACTTAAACCAGGACGACCAGAACTTCATCCAGAACCGA	CUST_23633_PI222095114	0	0	3.50839	0.188143		3944.19
ENSGACG00000000544	ENSGACT00000000702	TAACAGACCAGATTCCCTTCACCATATCACTTGCACAAGTCAATGACTTAAACCAGGACG	CUST_23634_PI222095114	0	0	3.28978	0.15827		6200.52
ENSGACG00000000545	ENSGACT00000000703	CTCAATGTCAAAATGGCTCTGGACATTGAGATTGCTACATACCGTAAACTCCTAGAGGGG	CUST_23632_PI222095114	1	1	1839.05	965.066		2167.34
ENSGACG00000000545	ENSGACT00000000709	GACAATAATCTTGAGAGGTCCCGGGAGAAGGCATCAAACAAAAGAAGCAGGTTGTTGGAT	CUST_52873_PI225017757	1	1	55.4389	37.5612		6464.79
ENSGACG00000000545	ENSGACT00000000709	ACATACAGCTCCTGTGTCAGATTTCACTCCTTCTGAGGAAACGGACAATAATCTTGAGAG	CUST_52874_PI225017757	1	1	66.4506	30.8788		730.092
ENSGACG00000000545	ENSGACT00000000706	ACAACCTGGCTGAGGAGCTGGAAATCCGTACATTGTCTGATATATTTTGCCTCGCTCTTT	CUST_52878_PI225017757	0	0	4.76919	2.10134		7742.33
ENSGACG00000000545	ENSGACT00000000706	CATTGTCTGATATATTTTGCCTCGCTCTTTTGTCCTACAGGTTGGATGAAGAGGCCCAGA	CUST_52877_PI225017757	0	0	3.8357	1.80616		4267.43
ENSGACG00000000545	ENSGACT00000000703	GTGATCAAGACTGTTGAGACTAGAGATGGAGAGCTAAGAAGGTCTGACAAATATACATAC	CUST_52883_PI225017757	0	0	3.72141	0.630816		14119.2
ENSGACG00000000546	ENSGACT00000000704	CATCAATACTTAGAACCATGTTGAACTTGCACAGCTGATGTTTCTCAGTTTATCTTTGTA	CUST_52881_PI225017757	1	1	845.645	1205.85		6557.48
ENSGACG00000000546	ENSGACT00000000704	AGCAGCTTCCTGTTTTCTCCCTGATTTATTTCTTCTTGTTTCTACCTTTGACCAGCAGGG	CUST_52882_PI225017757	1	1	399.098	909.676		7663.45
ENSGACG00000000547	ENSGACT00000000705	GAAAAGAAAGTTATCGATGGTAACGTCACAACGCTCGCTGTATCTAAGGGGTACTGGATG	CUST_52879_PI225017757	1	1	66.9506	253.531		5466.48
ENSGACG00000000547	ENSGACT00000000705	ATGATGAGGAGGAAAAGAAAGTTATCGATGGTAACGTCACAACGCTCGCTGTATCTAAGG	CUST_23628_PI222095114	1	1	52.034	252.592		9010.42
ENSGACG00000000550	ENSGACT00000000710	GTATGTGCTGATTACTTTGTGGAGATGCTGGTTTTGGCCATGCATGTGTATGGATGCTTG	CUST_5336_PI225017757	1	0	10.4362	5.51356		11737
ENSGACG00000000550	ENSGACT00000000710	TATGTGCTGATTACTTTGTGGAGATGCTGGTTTTGGCCATGCATGTGTATGGATGCTTGC	CUST_5335_PI225017757	0	0	10.1394	3.198		2744.67
ENSGACG00000000551	ENSGACT00000000712	CACGAACAGAGAAAGGATGTAAGAGACGTGTGTGTGTCTCTCTGACTGAATTGTCTCACA	CUST_5332_PI225017757	1	1	502.701	276.231		2636.37
ENSGACG00000000551	ENSGACT00000000712	ACGAACAGAGAAAGGATGTAAGAGACGTGTGTGTGTCTCTCTGACTGAATTGTCTCACAG	CUST_5331_PI225017757	1	1	443.022	223.977		3965.38
ENSGACG00000000552	ENSGACT00000000714	GCGCACTTCCCGTTCAATGTTTTTACCGAATCTTGCATCTTTTAAATGTTTTTTCAGTGC	CUST_23611_PI222095114	1	1	200.233	122.388		11671.4
ENSGACG00000000554	ENSGACT00000000716	ACAGCAAAGTTCATCGCCCAGCTTATCAATGAGAAGGCCAACTACACCTTACAGATCTAC	CUST_5323_PI225017757	0	0	4.80812	1.19325		5306.63
ENSGACG00000000554	ENSGACT00000000716	TACAGCAAAGTTCATCGCCCAGCTTATCAATGAGAAGGCCAACTACACCTTACAGATCTA	CUST_5324_PI225017757	0	0	3.23015	1.11095		29294.7
ENSGACG00000000555	ENSGACT00000000715	GTATGCAAGGCGGTTGATAACAGTTACAACATGCAGCCGGACACCGTGGCTCCCATCTGG	CUST_5326_PI225017757	1	1	2957.68	2236.37		4952.64
ENSGACG00000000555	ENSGACT00000000717	TGGAATCTCCGAGGCGTGCTGAGTAACGCATGGCACCGAGTGAATGTGAAAATCAGAGAA	CUST_5321_PI225017757	1	1	2363.68	1998.08		961.649
ENSGACG00000000555	ENSGACT00000000717	ATCGTATGCAAGGCGGTTGATAACAGTTACAACATGCAGCCGGACACCGTGGCTCCCATC	CUST_5322_PI225017757	1	1	2647.33	1989.85		3553.19
ENSGACG00000000555	ENSGACT00000000715	AATCTCCGAGGCGTGCTGAGTAACGCATGGCACCGAGTGAATGTGAAAATCAGAGAAGAT	CUST_5325_PI225017757	1	1	2299.43	1879.01		4531.87
ENSGACG00000000556	ENSGACT00000000719	ATGCAATCCAGTAAGGAACATTCAAGATGTCAAAATGACCGAGCTGAGCTGTCAGTGCTG	CUST_5317_PI225017757	1	1	8804.38	5053.62		5016
ENSGACG00000000556	ENSGACT00000000719	CGAGACATGGATCTCAATCACAATATGTATATGTCATTTATGCAATCCAGTAAGGAACAT	CUST_5318_PI225017757	1	1	3560.83	1855.27		8323.52
ENSGACG00000000557	ENSGACT00000000730	GTAGAGTTAAAACGAATCGCACCGACTACAGCTAAATCCCAGAGCAAGGTTGTTGAACAG	CUST_5276_PI225017757	1	1	5447.42	1298.73		4046.86
ENSGACG00000000557	ENSGACT00000000730	GTGTTTGTTTCCATGTTGTAATGTAGACACTCTCATGGTAGAGCATTGGTTTTCTTTTTT	CUST_5275_PI225017757	1	1	4474.86	975.779		3084.42
ENSGACG00000000558	ENSGACT00000000727	GAAGAGAAGTACAATCGAGGGTGTTGCCAAAGTCAAAAACGCGTCACAACCGGCTATATT	CUST_5302_PI225017757	1	1	1136.08	641.856		1077.77
ENSGACG00000000558	ENSGACT00000000728	TGGGTGCTCTCCACAGACTACCACTCGTACTCCCTGGTGTACTCCTGTACCAAGTACTTC	CUST_23584_PI222095114	1	1	1076.17	438.566		1985.6
ENSGACG00000000558	ENSGACT00000000728	TGTACTCCTGTACCAAGTACTTCCTCTTCCACGTGGACTACGCCTGGATCCTGTCTCGCA	CUST_23583_PI222095114	1	1	790.866	343.457		4921.66
ENSGACG00000000558	ENSGACT00000000727	TTTTCAACCCCTGGACCTGCATTTAACCGCATAATGACTCCTAACTTTACTGCGAAGGTG	CUST_23585_PI222095114	1	1	240.799	60.293		8870.1
ENSGACG00000000564	ENSGACT00000000737	AGTTGCTTATTTTTATGTCCTCAGCCCCGGGTTTCATATCAGACTAACTCCCTCGTGTTG	CUST_5263_PI225017757	1	1	42.1843	8.39384		5028.46
ENSGACG00000000564	ENSGACT00000000737	CAGTTGCTTATTTTTATGTCCTCAGCCCCGGGTTTCATATCAGACTAACTCCCTCGTGTT	CUST_5264_PI225017757	1	1	35.0265	5.44023		8922.75
ENSGACG00000000565	ENSGACT00000000731	ACCAAACCCGATTGTTCCCCGAGCAGAATGTGAAAGAGTTAAAAATGTAACGTAACCTTC	CUST_5274_PI225017757	1	1	332.196	219.08		3154.63
ENSGACG00000000565	ENSGACT00000000731	TGAAAGAGTTAAAAATGTAACGTAACCTTCACCTCAGCGTTCGTATTACAGCTCTTAAAA	CUST_5273_PI225017757	1	1	296.779	180.452		2296.71
ENSGACG00000000567	ENSGACT00000000735	ATATGTGCATTATGTCCTCGCTGCTCTCAGAAAGGAGCCTCGCCATAAATCCTGTATATG	CUST_5267_PI225017757	1	1	28.6853	8.15697		3664.94
ENSGACG00000000567	ENSGACT00000000735	TATATGTGCATTATGTCCTCGCTGCTCTCAGAAAGGAGCCTCGCCATAAATCCTGTATAT	CUST_5268_PI225017757	1	0	23.7535	4.80683		16322.2
ENSGACG00000000568	ENSGACT00000000738	TATCGCTGAGCTGGAACTCTACCTTGCTCTTACCAGGATTCTCATAGAGTTCAACGTGAA	CUST_23546_PI222095114	1	1	6274.95	9850.57		3935.02
ENSGACG00000000568	ENSGACT00000000738	ATGACGCGTACGCTCCTGGTTCCTGAAAATGTCATTAGCCTCCAGTTTATTGAACGATGA	CUST_23545_PI222095114	1	1	5876.89	8880.31		25775.1
ENSGACG00000000570	ENSGACT00000000745	GGGAGGAGCTTCTTAAAGTCAGCTGTTTTTTATTCTTTTTAATCTCCGTCATCAGTTTTT	CUST_5232_PI225017757	1	1	4864.48	752.404		4405.48
ENSGACG00000000570	ENSGACT00000000745	GGAGGAGCTTCTTAAAGTCAGCTGTTTTTTATTCTTTTTAATCTCCGTCATCAGTTTTTG	CUST_5231_PI225017757	1	1	4209.96	560.592		27781.1
ENSGACG00000000572	ENSGACT00000000748	GTTGCAACGTGTTCTATATGAAGTGAACGCAGCACGGGACAGAGCAAATTAAACAGAACA	CUST_5225_PI225017757	1	1	1813.92	816.695		484.434
ENSGACG00000000572	ENSGACT00000000748	GTAAGTGGAATGAGAATTTTTATGTCTGGTTGGAACTTATACATACATGTTGCAACGTGT	CUST_5226_PI225017757	1	1	1389.09	663.644		4616.07
ENSGACG00000000572	ENSGACT00000000752	CTCGCAGTTTTCCGAAGGATTGAGGATTCAAATTCTCACCTCACAAAAGACAAAAAGGAA	CUST_5197_PI225017757	1	1	542.084	232.83		471.894
ENSGACG00000000572	ENSGACT00000000747	TTCCGAAGGATTGAGGATTCAAAGATGCACTCTGTGCTGTCACAATTCAGTTACAGCAAT	CUST_5227_PI225017757	0	0	3.91645	1.07213		3546.69
ENSGACG00000000573	ENSGACT00000000746	CACGACGAAGACAAGCCAGCACTGAACAGTATAGCAGACAACACAGTGGCCATGGAGGTG	CUST_5229_PI225017757	1	0	31.7091	32.6017		2018.48
ENSGACG00000000573	ENSGACT00000000746	TCACGACGAAGACAAGCCAGCACTGAACAGTATAGCAGACAACACAGTGGCCATGGAGGT	CUST_5230_PI225017757	1	0	27.5711	38.1119		3145.22
ENSGACG00000000574	ENSGACT00000000741	TCCTGTGAGACGTTAATTAATCAGACACACTCACTCATGTTTCATCTGTATGAAGGTGTC	CUST_5237_PI225017757	0	0	60.3872	181.258		11452.9
ENSGACG00000000578	ENSGACT00000000749	TCAAAGATGAGCTACCCAAACATCTTCTTCATGATCGACAACTTCGAGGAGGTGTTCAGC	CUST_5224_PI225017757	1	1	24.9738	14.678		10305.2
ENSGACG00000000578	ENSGACT00000000749	AAAGATGAGCTACCCAAACATCTTCTTCATGATCGACAACTTCGAGGAGGTGTTCAGCGA	CUST_5223_PI225017757	1	0	26.0012	17.344		5584.27
ENSGACG00000000579	ENSGACT00000000750	CAAAGTTGCAAAGTATAAAGACAAGTTTGATGCACGTGTGACGGCGAGGTACGACATCAG	CUST_5202_PI225017757	0	0	3.21152	0.11416		10889.8
ENSGACG00000000579	ENSGACT00000000750	AAAGTTGCAAAGTATAAAGACAAGTTTGATGCACGTGTGACGGCGAGGTACGACATCAGG	CUST_5201_PI225017757	0	0	3.24802	0.0804314		710.72
ENSGACG00000000580	ENSGACT00000000751	ACCTTATTGAGAACCACATCTTCCCGAAGAAACATTTTGAGCCGAGTGGAAGGTTTCACC	CUST_5200_PI225017757	0	0	6.97893	5.07144		5097.24
ENSGACG00000000581	ENSGACT00000000755	AATTCTCCTTTTAATCACCTCCAGCTCTACAAAAGGTTCCATAAGATCCGCTGTGAGCGC	CUST_6967_PI222095114	1	1	30.1668	11.8949		12971.6
ENSGACG00000000581	ENSGACT00000000755	TTGATATTAATTCTCCTTTTAATCACCTCCAGCTCTACAAAAGGTTCCATAAGATCCGCT	CUST_5192_PI225017757	0	0	4.96894	1.3498		2530.78
ENSGACG00000000582	ENSGACT00000000756	TACAACTACCTGGACAACTGGGGGCCCGAGTTCCAGAAACTGGCAGAACTCTACGCAGAG	CUST_5189_PI225017757	0	0	6.25314	5.74763		3533.77
ENSGACG00000000582	ENSGACT00000000756	CCACGCAATCAGAGCAGGATTACAACTACCTGGACAACTGGGGGCCCGAGTTCCAGAAAC	CUST_5190_PI225017757	0	0	4.93059	3.41063		643.196
ENSGACG00000000584	ENSGACT00000000754	ATAGTTTGTGTTGGCCTTATAATCCACGAAGGGTCGTCTGTTTACCGGATCTTTAAGCGC	CUST_5194_PI225017757	1	0	15.3119	40.6427		6472.9
ENSGACG00000000584	ENSGACT00000000754	TAGTTTGTGTTGGCCTTATAATCCACGAAGGGTCGTCTGTTTACCGGATCTTTAAGCGCT	CUST_5193_PI225017757	1	0	10.8276	38.8027		18735.9
ENSGACG00000000585	ENSGACT00000000767	ATTATTGCTGAAAATGCTGACCTTTGACCCCTTGAAACGAATATCTGCCCTGAAGGCGCT	CUST_5128_PI225017757	1	1	660.591	247.164		921.505
ENSGACG00000000585	ENSGACT00000000767	TTATTGCTGAAAATGCTGACCTTTGACCCCTTGAAACGAATATCTGCCCTGAAGGCGCTT	CUST_5127_PI225017757	1	1	677.345	246.863		637.353
ENSGACG00000000586	ENSGACT00000000758	TCATGTGGGGCGGAGCTAAAGATTTCATCCAAAAATAAACAGTTTTTCTTTTTAGGAGTT	CUST_5186_PI225017757	1	1	815.968	502.138		2921.7
ENSGACG00000000586	ENSGACT00000000758	CATGTGGGGCGGAGCTAAAGATTTCATCCAAAAATAAACAGTTTTTCTTTTTAGGAGTTA	CUST_5185_PI225017757	1	1	967.298	489.041		931.113
ENSGACG00000000588	ENSGACT00000000760	TCATCCTGTTAGTAATCGTGGTACTCTACGTGGGCTTGAGGCGGCAGAAGAAAAAAGAAA	CUST_5142_PI225017757	0	0	3.68775	2.75216		1988.46
ENSGACG00000000588	ENSGACT00000000760	AAGAAAAAAGAAACCCTCATGTCGTCCAAAGAGGACATCCGGGACAACGTGATCCACTAT	CUST_5141_PI225017757	0	0	4.3734	1.26126		6796.04
ENSGACG00000000589	ENSGACT00000000759	ATAGTAAGAGCTTTGGTTCTTGCTAATGTGTTAGCTTAGCATAAAGACTGGGAGCGGGGG	CUST_5183_PI225017757	1	1	2553.57	876.3		3332.19
ENSGACG00000000589	ENSGACT00000000759	CCAACGGGTCTCGCGTATAAAAAGGATTGACATGTAGAATATCACTAAAGTACTTTAAAT	CUST_5184_PI225017757	1	1	1473.17	238.385		5802.58
ENSGACG00000000590	ENSGACT00000000764	ACCCAACACCTTCTTCTAAAAGTTCCCTTTGTGCTCGAGGAAATAAAGAAACTGATCTTT	CUST_5133_PI225017757	1	1	126932	22127.9		10269.1
ENSGACG00000000590	ENSGACT00000000764	GACCCAACACCTTCTTCTAAAAGTTCCCTTTGTGCTCGAGGAAATAAAGAAACTGATCTT	CUST_5134_PI225017757	1	1	129553	17596.6		8683.9
ENSGACG00000000591	ENSGACT00000000761	GTTTTCTACAACATTGTGGATGTGTCTGCTTACAATGCCTATGTGCTGTGGATTGAGATC	CUST_5139_PI225017757	1	0	42.2023	197.257		960.135
ENSGACG00000000591	ENSGACT00000000761	TGGAGATGACTGAAGGGCTGCAAGGTCATAACATCACATGTGACAACTTCTTTACATCCT	CUST_6915_PI222095114	1	0	29.5694	89.4181		892.803
ENSGACG00000000592	ENSGACT00000000763	TCCAAGACGGTGATGAACATCATCGACATCATGTCCATCATGCCTTACTTCATCACAGTG	CUST_5135_PI225017757	0	0	4.21157	1.39348		3833.26
ENSGACG00000000592	ENSGACT00000000763	CTCCAAGACGGTGATGAACATCATCGACATCATGTCCATCATGCCTTACTTCATCACAGT	CUST_5136_PI225017757	0	0	3.42609	0.5516		12753.5
ENSGACG00000000593	ENSGACT00000000762	ATACTGTGTCTCCGTTAATGAGAAAAAACGTCCACTCGGTTCAAGTCTGGAGTTCCATGT	CUST_5137_PI225017757	0	0	4.93107	0.887669		12497.9
ENSGACG00000000593	ENSGACT00000000762	ACCGTAAAACTTTGAGAATTATACTGTGTCTCCGTTAATGAGAAAAAACGTCCACTCGGT	CUST_5138_PI225017757	0	0	3.55898	0.413535		803.348
ENSGACG00000000594	ENSGACT00000000799	AAATGTCCAAATGGCACAACATCTCTGTGGTGGCCACTGAAATAAATAACCCTCGGCAGA	CUST_13954_PI225017757	0	0	3.87061	0.411793		4168.56
ENSGACG00000000594	ENSGACT00000000799	TTGGACACAAGTTTGTCTTTAGCATAAGTGCCACCAATCCGAACTTCACCATTGCCGACA	CUST_13953_PI225017757	0	0	3.46633	0.169745		3281.68
ENSGACG00000000595	ENSGACT00000000768	ATGAAGACAGCAGTGATGAAACGCAGGTGATGGAGTGTGACCCTGCTCCATCGGCCAGCA	CUST_5125_PI225017757	1	1	838.018	227.976		2472.42
ENSGACG00000000595	ENSGACT00000000768	CAAAGGTTACAGCTCCGCCCACACAATCCGATGAAGACAGCAGTGATGAAACGCAGGTGA	CUST_5126_PI225017757	1	1	788.04	203.767		6433.49
ENSGACG00000000597	ENSGACT00000000766	CCGAGGACAAAGACTAAAATGGGTCACACTCCGGAGAGGAGCAGCATCTCTCCTCCATCA	CUST_5129_PI225017757	0	0	5.48508	0.97188		2619.87
ENSGACG00000000597	ENSGACT00000000766	TCCGAGGACAAAGACTAAAATGGGTCACACTCCGGAGAGGAGCAGCATCTCTCCTCCATC	CUST_5130_PI225017757	0	0	4.16506	0.481461		5763.41
ENSGACG00000000598	ENSGACT00000000777	TGAATCCTCCTCCGTCTCCTGCTACTGTCCGCTCTCAGTACACCATGGAGTTCGGTTACT	CUST_14077_PI225017757	1	1	517.298	82.4884		1011.49
ENSGACG00000000598	ENSGACT00000000775	TGTGCCGACAACTCTGACGAGATCGGCTGCTATGGTAATAAAAACCCCACCGAGGAGCCC	CUST_14082_PI225017757	0	0	7.86241	4.66915		22387.1
ENSGACG00000000599	ENSGACT00000000769	AAGGAGATGCAACCATTGGCCAAGCAGATGATGAGGATAACTTTGACTTCCTCATCGTGT	CUST_5123_PI225017757	0	0	4.3716	2.93036		5826.34
ENSGACG00000000599	ENSGACT00000000769	AAAGGAGATGCAACCATTGGCCAAGCAGATGATGAGGATAACTTTGACTTCCTCATCGTG	CUST_5124_PI225017757	0	0	4.56455	2.2613		6861.83
ENSGACG00000000600	ENSGACT00000000770	ATCATATTTACACGAATCAAACACGTGGAAACCGACCAAACCAGGAATTCAGCCTCAGCA	CUST_14092_PI225017757	0	0	3.24622	1.79351		836.793
ENSGACG00000000600	ENSGACT00000000770	TCATATTTACACGAATCAAACACGTGGAAACCGACCAAACCAGGAATTCAGCCTCAGCAG	CUST_14091_PI225017757	0	0	3.70176	0.993349		7607.65
ENSGACG00000000601	ENSGACT00000000771	GCAGTGTGTGATTTAAGCTGTTATGGTTGATGTTCCCAAATGAAGAATTAAATAACACCA	CUST_14089_PI225017757	0	0	3.54617	0.261428		4881.22
ENSGACG00000000601	ENSGACT00000000771	GACAACACTAGAATAATTAGAGGAAATCTCTGGGGTTTCCATTAGGAAAAATCTCCTATT	CUST_14090_PI225017757	0	0	3.2278	0.0562174		931.887
ENSGACG00000000602	ENSGACT00000000773	GGCAGGAGGCCAAATACAATTTGTATCATGTAAAAATAAATTTCCAAGAGAAGGCAGAGT	CUST_14085_PI225017757	1	1	50.1033	19.0336		3649.52
ENSGACG00000000602	ENSGACT00000000773	ATCATGTCTCTGGAGGAGGACACTTCAGTGAAGAGGCAGGAGGCCAAATACAATTTGTAT	CUST_14086_PI225017757	0	0	7.33526	3.79625		435.494
ENSGACG00000000603	ENSGACT00000000772	AGCAAACATGCTCACAAGAAACTTTGTCGATGCTTTGAGGATTTTGTCTTTTTTAAGAAC	CUST_14087_PI225017757	0	0	3.73363	0.46155		438.784
ENSGACG00000000603	ENSGACT00000000772	CCTCTTGAACACAAGAATAAATCTGACATCCAGTCAATAAAGCAAACATGCTCACAAGAA	CUST_14088_PI225017757	0	0	3.2561	0.0498885		6953.3
ENSGACG00000000604	ENSGACT00000000774	TAAACGAAAGAATGAAGTAAACGTTTCTCTCCATGTTGGTAATGGCGTGGGGAGCCGAGT	CUST_14084_PI225017757	1	0	8.89758	6.28513		2769.35
ENSGACG00000000604	ENSGACT00000000774	AAACGAAAGAATGAAGTAAACGTTTCTCTCCATGTTGGTAATGGCGTGGGGAGCCGAGTA	CUST_14083_PI225017757	0	0	4.25928	6.26082		3723.3
ENSGACG00000000605	ENSGACT00000000778	TCTATCTGGGCCTTCTGGATGAGTGTTTAAAACTTTTATATGTGATCCACTTAGTATGTA	CUST_14076_PI225017757	1	1	2008.6	694.607		3436.5
ENSGACG00000000605	ENSGACT00000000780	GAGTGCAGAAGATATAATTAAGAGGAACCGCTACTATGATGAGGAGGACTCTGACTCATA	CUST_6798_PI222095114	1	1	1939.94	583.19		14718.8
ENSGACG00000000605	ENSGACT00000000778	CTTAGTATGTAAAACATTTTGTATTTTAGAATGTGCCCTGGACTATTTATTTGCCCAGCC	CUST_14075_PI225017757	1	1	1269.92	557.551		4051.23
ENSGACG00000000605	ENSGACT00000000780	AGTGCAGAAGATATAATTAAGAGGAACCGCTACTATGATGAGGAGGACTCTGACTCATAG	CUST_6797_PI222095114	1	1	1739.52	540.908		14757.5
ENSGACG00000000606	ENSGACT00000000779	AGAAGAGTCCAGGAAGTATCAGGTTAAGGGTCCAGAAGAGTCCAGGAAGTATCAGGTTAA	CUST_14073_PI225017757	0	0	4.96817	3.38423		8036.88
ENSGACG00000000606	ENSGACT00000000779	AAATGTGTTCAGGGAAGTATCTGGAAAGGGTCCAGGAGAGTCCAGGAAGTATCAGGTTAA	CUST_14074_PI225017757	0	0	3.45356	1.09526		8112.7
ENSGACG00000000607	ENSGACT00000000783	CTCTTCATCTCAAAGAGTGAAGAGTGGTTGAAGAAGGTTCATCACGTGAAGAAGCAGCTG	CUST_14025_PI225017757	1	1	370.009	120.377		7517.17
ENSGACG00000000607	ENSGACT00000000783	CTCTGGATCTCTGGAGCCAATCGAACGAACAACACAAGACATCAAGAGTAAATTCACCTC	CUST_6792_PI222095114	1	1	328.55	94.0617		2966.85
ENSGACG00000000607	ENSGACT00000000786	GGATTCTTTACGGTGCTACTGGTTATCAGATTCGTTTTGTCTCCAGCTGCAGGAACATCT	CUST_14019_PI225017757	1	0	16.532	10.15		3555.77
ENSGACG00000000607	ENSGACT00000000786	CTAGAAGTAAAGACACATCGGGATTCTTTACGGTGCTACTGGTTATCAGATTCGTTTTGT	CUST_14020_PI225017757	1	0	11.9783	8.79129		11811.8
ENSGACG00000000609	ENSGACT00000000785	ACCCACTAGCCAATAAGGGCTGGGAAGAGGTTGCCAAAGCCAAACTGTCAGAACTTGGTG	CUST_6788_PI222095114	1	1	207.809	85.834		2642.09
ENSGACG00000000609	ENSGACT00000000784	ATTAAACAACCCGAAGAAGAACAGGAAGAAGGACAGGTTTCTGCAGGTAGAACTGGAGCT	CUST_14023_PI225017757	0	0	5.82833	0.952075		1448.27
ENSGACG00000000609	ENSGACT00000000784	TCCATTAAACAACCCGAAGAAGAACAGGAAGAAGGACAGGTTTCTGCAGGTAGAACTGGA	CUST_14024_PI225017757	0	0	3.47109	0.639605		7378.12
ENSGACG00000000610	ENSGACT00000000787	ATAGTCAAGAAAATCTGACGTATGAACTGAGCCGACTCATGGCTGAAAAAGCTGAGAGCC	CUST_14018_PI225017757	0	0	7.7743	6.22127		3875.68
ENSGACG00000000610	ENSGACT00000000787	TAGTCAAGAAAATCTGACGTATGAACTGAGCCGACTCATGGCTGAAAAAGCTGAGAGCCA	CUST_14017_PI225017757	0	0	8.2243	4.41823		3125.48
ENSGACG00000000611	ENSGACT00000000788	CAAAATGTTCCTAGTTCTCAACTCGGTGTTCTTCTTCACCTGGATGCCCTTTTATGTGGC	CUST_14015_PI225017757	1	0	13.7986	7.94789		3010.74
ENSGACG00000000611	ENSGACT00000000788	TCAAAATGTTCCTAGTTCTCAACTCGGTGTTCTTCTTCACCTGGATGCCCTTTTATGTGG	CUST_14016_PI225017757	1	0	14.7633	6.78101		31404.3
ENSGACG00000000613	ENSGACT00000000792	TTAATAGAAAGTCTTTTAGTGCAGTGAGAGGAAGGTCATTAGCTGTCAGCTGCTGAGGGG	CUST_13967_PI225017757	1	1	1820.14	464.557		10889.1
ENSGACG00000000613	ENSGACT00000000792	ATTAATAGAAAGTCTTTTAGTGCAGTGAGAGGAAGGTCATTAGCTGTCAGCTGCTGAGGG	CUST_13968_PI225017757	1	1	1832.43	393.411		3411.33
ENSGACG00000000613	ENSGACT00000000794	TTTCACCAACATGGATGATAACAAGATGGTGGCTGGCAAAGTGAAAAAACCGGGGAAACG	CUST_14935_PI222095114	1	1	160.64	31.3264		9209.05
ENSGACG00000000613	ENSGACT00000000794	CTTTCACCAACATGGATGATAACAAGATGGTGGCTGGCAAAGTGAAAAAACCGGGGAAAC	CUST_14936_PI222095114	1	1	166.294	30.6643		753.985
ENSGACG00000000614	ENSGACT00000000793	CTGCCACATACAGACCACTGGCCTCTGCATGAGGGTCAGCTGTTGTTGGAGCTTCAAATC	CUST_13966_PI225017757	1	1	993.05	711.558		8292.51
ENSGACG00000000614	ENSGACT00000000791	AGACGAGATGGCTCTTTTTATGGCTGTCGTGCTGGTTTCTGCCGATCGCTCGGGCATCGT	CUST_14942_PI222095114	1	1	508.337	391.164		3664.6
ENSGACG00000000614	ENSGACT00000000793	TAGCTTTCCGCATAGACCCTTGAGCTCAAAGAGCCAAAAGCTTCCGTAGTTATTTGCTGT	CUST_13965_PI225017757	1	1	583.123	370.177		1094.49
ENSGACG00000000614	ENSGACT00000000791	AGTGGAGCAACTGCAGGAGAATCTAATAAAAGCTCTGCGCTCCCTCACCTCCAGTCGCCG	CUST_14941_PI222095114	1	1	187.366	86.9839		3908.03
ENSGACG00000000615	ENSGACT00000000795	TTGGTTACATGCCACTTATGCTGTGCTAGGGGCCATCATGTTTACTCTGTTCCTAGCATT	CUST_13961_PI225017757	0	0	3.37658	1.35081		118.791
ENSGACG00000000615	ENSGACT00000000795	TATGTTCCTTGGTTACATGCCACTTATGCTGTGCTAGGGGCCATCATGTTTACTCTGTTC	CUST_13962_PI225017757	0	0	3.20894	0.0600558		1634.44
ENSGACG00000000616	ENSGACT00000000798	CTGAATTACAAATCTGCACGTCATCAGAACTTTGTTTACCTTCAGTTGATGCTTTGATTT	CUST_13955_PI225017757	1	1	10550.5	7951.2		3135.16
ENSGACG00000000616	ENSGACT00000000798	CCTGAATTACAAATCTGCACGTCATCAGAACTTTGTTTACCTTCAGTTGATGCTTTGATT	CUST_13956_PI225017757	1	1	11256.7	6510.91		2865.85
ENSGACG00000000617	ENSGACT00000000797	CTTATTATGTAAGTTTGCAGATGGAGGCCAGAAGAAGAGGCAGAACCAGGGGAAATACCT	CUST_14930_PI222095114	1	0	22.0571	13.383		5148.33
ENSGACG00000000617	ENSGACT00000000797	TTATTATGTAAGTTTGCAGATGGAGGCCAGAAGAAGAGGCAGAACCAGGGGAAATACCTC	CUST_14929_PI222095114	1	0	22.8722	8.19811		1313.36
ENSGACG00000000618	ENSGACT00000000806	TCAAATGGAAGAGTCCAGCCCAGCTGTTACACATGTGATACGAATGAGTACTGTGCAACT	CUST_6831_PI225017757	1	1	45.0614	26.0951		8826.35
ENSGACG00000000618	ENSGACT00000000806	AAACTGTAACCTCCACACCTGTAAGGATTACTGCAAGAATGGAGGCAACTGTACAGTCAG	CUST_6832_PI225017757	1	0	18.314	17.1134		7060.88
ENSGACG00000000618	ENSGACT00000000809	AATAAAGATGGCAAGGAGCCCTGCTCCCATCTTTGTCTCATCAACTACAATCAGACGTTC	CUST_36104_PI222095114	0	0	7.83157	7.18147		502.345
ENSGACG00000000618	ENSGACT00000000809	ATAAAGATGGCAAGGAGCCCTGCTCCCATCTTTGTCTCATCAACTACAATCAGACGTTCT	CUST_36103_PI222095114	0	0	3.95311	3.14152		1512.51
ENSGACG00000000619	ENSGACT00000000801	AACCAAAACTTTTTGCCAAATGTAAATACGACTTTGTGGCGAGGAACAGCTCGGAGCTGT	CUST_36120_PI222095114	1	1	61.6877	24.355		1448.96
ENSGACG00000000619	ENSGACT00000000801	ACCAAAACTTTTTGCCAAATGTAAATACGACTTTGTGGCGAGGAACAGCTCGGAGCTGTC	CUST_36119_PI222095114	1	1	55.7366	23.3379		755.357
ENSGACG00000000619	ENSGACT00000000803	ATGTTTGTATCTTGTGTAGCTTCCACAACAGCAACTAGCTTTAAACAAGTAGCATTTGTG	CUST_6838_PI225017757	0	0	3.71336	0.310638		12297.1
ENSGACG00000000619	ENSGACT00000000803	TTCCACAACAGCAACTAGCTTTAAACAAGTAGCATTTGTGGTTGCCAAGCAGACCACCAG	CUST_6837_PI225017757	0	0	3.28109	0.0852554		3870.79
ENSGACG00000000621	ENSGACT00000000802	GTGTTCACATAGCATATTCAGTCAGAACTTGTCCGTTTCAAACACCCACACCTGCAATAC	CUST_6839_PI225017757	0	0	4.12407	3.09883		8192.72
ENSGACG00000000621	ENSGACT00000000802	AGTGTTCACATAGCATATTCAGTCAGAACTTGTCCGTTTCAAACACCCACACCTGCAATA	CUST_6840_PI225017757	0	0	5.70461	2.69811		2005.51
ENSGACG00000000622	ENSGACT00000000804	CAGGTTAAAACCTCTAAAAAGTCTACCAGGATATTTTCCTTTTCCCACTACTATATTGTC	CUST_6835_PI225017757	1	0	24.3172	14.2241		5580.43
ENSGACG00000000622	ENSGACT00000000804	CAGGTTGTCCAGTCTTCCAAAAATATGAAAACAGGTTAAAACCTCTAAAAAGTCTACCAG	CUST_6836_PI225017757	1	0	22.6759	6.57323		2462.67
ENSGACG00000000623	ENSGACT00000000814	ACTGCCATCCTGCCTTTGGACTGACTATCTTTTGGCTTTTTATATTAATCCCTGGAGCAA	CUST_36094_PI222095114	1	0	14.9442	8.25596		19187.2
ENSGACG00000000623	ENSGACT00000000814	CTGACTATCTTTTGGCTTTTTATATTAATCCCTGGAGCAAGACAGCTTTAAAGAAACGGA	CUST_36093_PI222095114	0	0	3.55604	0.266107		2367.97
ENSGACG00000000624	ENSGACT00000000805	CAATCAGCATTAGGTTTGCGGAGAATGTGGACTGTTTTAAGGGACAAGTGAAGACTAATT	CUST_6834_PI225017757	1	0	29.0009	14.5956		9241.58
ENSGACG00000000624	ENSGACT00000000805	GAGAATGTGGACTGTTTTAAGGGACAAGTGAAGACTAATTTGTTCAGGCTAGCTTTTGGG	CUST_6833_PI225017757	1	0	23.7535	13.1531		1597.5
ENSGACG00000000625	ENSGACT00000000813	AAAGTGATCGGATCCAAGAGGATGAAGAAAAACTTCAACCCCTTTTCCTCGTCATCCTCC	CUST_6818_PI225017757	1	0	18.7508	6.7951		1860.45
ENSGACG00000000625	ENSGACT00000000813	AAGTGATCGGATCCAAGAGGATGAAGAAAAACTTCAACCCCTTTTCCTCGTCATCCTCCT	CUST_6817_PI225017757	1	0	15.8077	4.61971		1640.02
ENSGACG00000000626	ENSGACT00000000807	TTTCATAGAAGAGTTGACTAAACAGATGGATGCCTGCCAGAAGCGTAACCAGTTCCTCGA	CUST_6829_PI225017757	0	0	7.91431	5.34405		10732.1
ENSGACG00000000626	ENSGACT00000000807	ATTTCATAGAAGAGTTGACTAAACAGATGGATGCCTGCCAGAAGCGTAACCAGTTCCTCG	CUST_6830_PI225017757	0	0	5.24179	5.00853		331.601
ENSGACG00000000627	ENSGACT00000000808	AATCGAATGAGGAATCAAAACCAGCGACTGATGCGATGGAGTCTTATTTTACAACCTTTC	CUST_6828_PI225017757	0	0	7.60276	8.11231		1106.22
ENSGACG00000000627	ENSGACT00000000808	CATCTTGAGATTAAACACATCATAGGAAAAGATAACGTGATTGCTGATGCCCTTTCTAGA	CUST_6827_PI225017757	0	0	3.30197	0.101506		1290.55
ENSGACG00000000629	ENSGACT00000000810	ATAAACCCCATCCTATATGTACTAATGTCCCAAAAGTTCAGACAAGACCTGCTGAGGCTG	CUST_6823_PI225017757	1	1	124.333	84.0661		26882.8
ENSGACG00000000629	ENSGACT00000000810	GATAAACCCCATCCTATATGTACTAATGTCCCAAAAGTTCAGACAAGACCTGCTGAGGCT	CUST_6824_PI225017757	1	1	117.086	74.3737		22120.6
ENSGACG00000000630	ENSGACT00000000812	TGAATTTGTTTCTGTCTCTTAATTTTTCATATGATCAGTATGGGTGGCTTTGAGGTGTGT	CUST_6820_PI225017757	1	1	2871.4	956.974		6306.01
ENSGACG00000000630	ENSGACT00000000812	CAGACAGCATTTGCATCTGAAAAGTTTATCGTTTAGTAGAATGTATTACCTTCCCTTATG	CUST_6819_PI225017757	1	1	1810.56	951.458		13102.7
ENSGACG00000000631	ENSGACT00000000819	ATCGCCATCTACTTCGGCATCATGTTTGACATCCACAGTGCCGGCATCCACGTCATCTTC	CUST_6806_PI225017757	0	0	9.5012	8.7585		2445.88
ENSGACG00000000631	ENSGACT00000000819	CATCTGGCCCTCAGTGGGCGATAAGATCCAGAGGAACAGGAAGAGGTACGAGATGGAGAT	CUST_6805_PI225017757	0	0	4.24671	3.8155		4187.05
ENSGACG00000000632	ENSGACT00000000815	ACAACCCTTGTCCAATCTTGTGAATCAAATGGCTCAATTATTCCTCTCAAAGAAGTGAAT	CUST_6813_PI225017757	1	1	540.663	231.561		876.531
ENSGACG00000000632	ENSGACT00000000815	GTTTAAAGAAGGATCGATGAATGGAGGCCCTCAAAAAGCTCTCTCTGAGTTCACAACCCT	CUST_6814_PI225017757	1	1	373.649	162.903		484.879
ENSGACG00000000633	ENSGACT00000000820	ATAGTTGTATGCTCCCGATTGTACAATGACAATATCACCACTCAACCTGGCGCTTTACCA	CUST_6803_PI225017757	1	1	1593.93	583.704		5756.9
ENSGACG00000000633	ENSGACT00000000820	ATCTGTGAAGAATAATTCAGCCTCATTCAGGAGCCGAGACATCATTGGACAGGTGCAGAT	CUST_6804_PI225017757	1	1	1088.64	360.657		4669.28
ENSGACG00000000633	ENSGACT00000000821	TGTTACACAACCATTAATCCAGAGTGGGAGGAAGCTTTTACGTTCTTCATCCAGGATCCC	CUST_36080_PI222095114	0	0	7.31104	7.61938		20506.8
ENSGACG00000000633	ENSGACT00000000821	TGTTACACAACCATTAATCCAGAGTGGGAGGAAGCTTTTACGTTCTTCATCCAGGATCCC	CUST_6802_PI225017757	0	0	5.04329	3.01909		5936.66
ENSGACG00000000634	ENSGACT00000000817	GTTGGTCCTGATGGATCTTGGTTTGTCTGCTGAGGACTTGTTCCGGTGTCGGTCCGACCA	CUST_6810_PI225017757	1	1	370.009	100.84		6452.86
ENSGACG00000000634	ENSGACT00000000817	TTGGTCCTGATGGATCTTGGTTTGTCTGCTGAGGACTTGTTCCGGTGTCGGTCCGACCAC	CUST_6809_PI225017757	1	1	342.371	82.9669		1187.25
ENSGACG00000000635	ENSGACT00000000818	GTTCAAGCTGGACTCTGTGGTGCTGGTGAAGCCCAAGCTGAGGCAGTTTGACAGTGTGGT	CUST_6808_PI225017757	1	1	959.087	802.15		1045.67
ENSGACG00000000635	ENSGACT00000000818	TTCAAGCTGGACTCTGTGGTGCTGGTGAAGCCCAAGCTGAGGCAGTTTGACAGTGTGGTC	CUST_6807_PI225017757	1	1	907.675	675.542		2100.49
ENSGACG00000000636	ENSGACT00000000822	TTCTCCTCCATCGTCTCCGGACTACAAAGCCATGAGGCCAGCAAGTACCTGGTGGCTTCA	CUST_6799_PI225017757	1	1	524.453	1055.94		4459.26
ENSGACG00000000636	ENSGACT00000000822	TGGTTGAGCAGGAGCAGCGCCCTGTGTTCGACATCCATGACTACGGAGATCGAATCGTCT	CUST_6800_PI225017757	1	1	287.337	690.188		9507.53
ENSGACG00000000637	ENSGACT00000000829	AGACAACAAAAATCAACTACCTGACGTTCATTGGCACTCCAGTACAGGCCACCAACATGA	CUST_15122_PI225017757	1	1	4021.56	749.415		4305.08
ENSGACG00000000637	ENSGACT00000000829	GCCCTCGAGGAAATTCTCCATCTGAGGAGTCTACAAGTTTGTATTGTAATTCTGATGAAA	CUST_15121_PI225017757	1	1	4373.16	511.399		6551.65
ENSGACG00000000638	ENSGACT00000000825	AAGCAGGTTTCAAATCTCATTGCCACAAATGAGGTTCTTCTGGAGCAAAACGCCCAGTTC	CUST_36072_PI222095114	1	1	218.664	39.7578		3266.93
ENSGACG00000000638	ENSGACT00000000825	AGGTTTCAAATCTCATTGCCACAAATGAGGTTCTTCTGGAGCAAAACGCCCAGTTCCGAA	CUST_36071_PI222095114	1	1	204.456	36.0319		3351.44
ENSGACG00000000639	ENSGACT00000000824	TACAACCGCATGAAGGACCAAGATCAGATCGTAGCCAGCGTCCGGAACCACATCAAGAAC	CUST_6795_PI225017757	1	1	2987.69	1132.38		3711.46
ENSGACG00000000639	ENSGACT00000000824	CTACAACCGCATGAAGGACCAAGATCAGATCGTAGCCAGCGTCCGGAACCACATCAAGAA	CUST_6796_PI225017757	1	1	3009.61	1107.47		7468.03
ENSGACG00000000640	ENSGACT00000000826	TAACCACGTATCTATTGATCCGTGTGTGAAAGATGAGCTGTGTGAGATGAAGGCTGTCAT	CUST_15128_PI225017757	0	0	3.66144	0.742331		5168.79
ENSGACG00000000640	ENSGACT00000000826	AACCACGTATCTATTGATCCGTGTGTGAAAGATGAGCTGTGTGAGATGAAGGCTGTCATG	CUST_15127_PI225017757	0	0	3.36396	0.11595		1218.07
ENSGACG00000000641	ENSGACT00000000827	ATTGTATTCTCCGCTCATGCATTTGTGCTGAGAGGGTATTGTGTTGCTTTCCAGCCAACA	CUST_15125_PI225017757	1	1	173.512	105.651		1847.95
ENSGACG00000000641	ENSGACT00000000827	ATTTACGGTATAATCAAACAAGCCTATAATCTGAGCACTCCTTCACTCTCTCTTCAATCC	CUST_15126_PI225017757	1	1	95.7037	45.9596		6797.38
ENSGACG00000000642	ENSGACT00000000834	GAAAATGTTGTTGTTGATAGGGTAGCTCATCAACAGAAGAAGATGGTGGAACAACGTTTT	CUST_15092_PI225017757	1	1	188.669	151.843		3820.55
ENSGACG00000000642	ENSGACT00000000834	GTAGCTCATCAACAGAAGAAGATGGTGGAACAACGTTTTTGTATGAATTTATGTTTGACA	CUST_15091_PI225017757	1	1	163.239	122.706		3865.71
ENSGACG00000000643	ENSGACT00000000828	TGGAAGAGAAAAAGCTACCACCACTCTCTGAAGAAATACATGCTGAAGACGTCCTCCATC	CUST_15123_PI225017757	0	0	6.37045	2.47877		4073.67
ENSGACG00000000643	ENSGACT00000000828	ATGGAAGAGAAAAAGCTACCACCACTCTCTGAAGAAATACATGCTGAAGACGTCCTCCAT	CUST_15124_PI225017757	0	0	3.95381	1.41611		2467.15
ENSGACG00000000644	ENSGACT00000000838	TTACTCCTCTGGGTACATTGTAAAGAGAGCACTGAATAAGTCAGCCTCTTGTTCGGAAAC	CUST_15084_PI225017757	1	1	8022.14	2831.32		2266.09
ENSGACG00000000644	ENSGACT00000000838	GCCTCTTGTTCGGAAACACGCAAGTTGTTGTTACAATTTGCTGCAAGATTATTGTTGTAT	CUST_15083_PI225017757	1	1	13223.7	2669.31		2753.05
ENSGACG00000000644	ENSGACT00000000835	CCTCTTGTTCGGAAACACGCAAGTTGTTGTTACAATTTGCTGCAAGATTATTGTTGTATT	CUST_15090_PI225017757	1	1	10796.6	2472.88		7204.69
ENSGACG00000000644	ENSGACT00000000835	GTATTTACAATCACTGATAAATCTGGATGCTAACCAATTAAATGGATCCTAACCAAGCCC	CUST_15089_PI225017757	1	1	5479.42	1293.67		2721.95
ENSGACG00000000644	ENSGACT00000000833	TGTGTCGCCGAGGGGAAAACTTTCTTCAATATACAGAATGCATGTGAAAATAATAAACTA	CUST_15093_PI225017757	1	1	41.8171	13.3865		3251.51
ENSGACG00000000644	ENSGACT00000000833	ATGCCTCCAAACCTTTGACTTGTGCAGGTTTAGTTTTCGCCGCACAGACAAAGTGAAGAA	CUST_15094_PI225017757	0	0	3.30671	5.79222		2520.84
ENSGACG00000000645	ENSGACT00000000842	ATGGCTTTGCCATCGACAAAATGGCCGCTGAATTTCTTTCCTTTTTTGAATCCCACGCCT	CUST_15055_PI225017757	1	0	18.3457	8.84704		1586.67
ENSGACG00000000645	ENSGACT00000000842	TGATGGCTTTGCCATCGACAAAATGGCCGCTGAATTTCTTTCCTTTTTTGAATCCCACGC	CUST_15056_PI225017757	0	0	3.7775	0.781279		2049.49
ENSGACG00000000647	ENSGACT00000000830	TACTGTGAGCACCACCTCCAGCCTCACTATCAGGTTGACCAATTTAAGAAACACGTGCTG	CUST_36042_PI222095114	1	1	63.1515	19.7397		6438.81
ENSGACG00000000647	ENSGACT00000000830	ATATTCTGCCGCACTGATCAACAGTGTGTTTGCATTCTGTGCTCCATGGACGAACACAAA	CUST_15099_PI225017757	1	0	53.9533	30.2015		3565.07
ENSGACG00000000648	ENSGACT00000000836	ACCTGGCTGCTGAACAGACATCACATCAGAGACGTCTGCCTGTACCCACGCTTCATCCAG	CUST_15087_PI225017757	1	1	3364.69	730.877		9244.73
ENSGACG00000000648	ENSGACT00000000836	AGTCGGTACGGACCTTGATGCCAAATGTTGGCGAGATCCTCGGGGGTTCGATGCGTATCT	CUST_15088_PI225017757	1	1	919.209	176.84		8164.37
ENSGACG00000000649	ENSGACT00000000832	GTCCCTGAGACAGCTTTTCCAGGTCTGAGGAAAGTTGCCATATACATCTTGACCATGTTT	CUST_36038_PI222095114	1	0	43.5248	34.3339		5960
ENSGACG00000000650	ENSGACT00000000837	GTTGTTACACACGTTATTATCTTGTTATGGTGGGATAGCCGTGGTTATGGGTGACATCCC	CUST_36028_PI222095114	0	0	3.60538	1.47331		1908.72
ENSGACG00000000651	ENSGACT00000000840	ATTGAATGGGAACCCTCTCTTCATGAAGGCTCTGGCGGACCTGGTCCAGTCCCACCTCAA	CUST_15059_PI225017757	1	1	194.944	124.95		889.779
ENSGACG00000000651	ENSGACT00000000840	AACATCAGGAGAGCGGAGTCATTGAATGGGAACCCTCTCTTCATGAAGGCTCTGGCGGAC	CUST_15060_PI225017757	1	1	148.207	77.8297		4017.68
ENSGACG00000000652	ENSGACT00000000839	AAGATGAATGTTTACAGGGAGTAGCAGCCTGGATAAGAGACTCTCTGAACACTGTGCTGA	CUST_15081_PI225017757	0	0	4.83897	2.08611		9144.31
ENSGACG00000000652	ENSGACT00000000839	AAAGATGAATGTTTACAGGGAGTAGCAGCCTGGATAAGAGACTCTCTGAACACTGTGCTG	CUST_15082_PI225017757	0	0	3.64565	1.01136		4554.74
ENSGACG00000000653	ENSGACT00000000845	AAATGAAATCAGGAACCTTCAGGAGAAGCTTGAGACGACCATGAGGCTGGTTTCTAACCT	CUST_15049_PI225017757	1	1	829.259	260.845		761.953
ENSGACG00000000653	ENSGACT00000000845	AATGTTAAGGACTCCACTGAATATACAGGCCCAGAAAGCTACGTAGCGGAGATGATCAAG	CUST_15050_PI225017757	1	1	593.928	179.582		2783.25
ENSGACG00000000654	ENSGACT00000000841	GTATCTTATGGAGAAATGGTGGGCTGTGATAATACAGATTGTCCCATCGAGTGGTTCCAC	CUST_35999_PI222095114	1	1	782.28	55.7422		3670.53
ENSGACG00000000654	ENSGACT00000000841	TCTGTAAGCAGTCAACATGTTTATCTGACAAACAATAGACTAGAAACAAGCAGCATCAAA	CUST_15058_PI225017757	1	0	9.92623	8.92233		1261.34
ENSGACG00000000655	ENSGACT00000000843	TTCTGCTTCAGTTTCATCGACAGATGAGGACGCATTCCGCTTTTCAGCTTATGTATCCGA	CUST_15053_PI225017757	1	0	6.36198	4.15677		3271.98
ENSGACG00000000655	ENSGACT00000000843	TTTCTGCTTCAGTTTCATCGACAGATGAGGACGCATTCCGCTTTTCAGCTTATGTATCCG	CUST_15054_PI225017757	0	0	4.36298	4.45818		1706.21
ENSGACG00000000656	ENSGACT00000000846	ACGGTCTGGAATAATGGCAGCGATTTTTATGACTGTTATAAATAAACGGTAGAGACGTCT	CUST_35989_PI222095114	1	1	3400.05	546.615		1440.52
ENSGACG00000000656	ENSGACT00000000846	CACGGTCTGGAATAATGGCAGCGATTTTTATGACTGTTATAAATAAACGGTAGAGACGTC	CUST_35990_PI222095114	1	1	3387.52	536.025		15930.5
ENSGACG00000000656	ENSGACT00000000848	AGACGTCTAGAGATTGAATGGTTTATTTCTGTGATGAATATACTCTTTGTTGACCTCGGG	CUST_15043_PI225017757	1	1	1697.91	409.983		2798.76
ENSGACG00000000656	ENSGACT00000000848	GAGACGTCTAGAGATTGAATGGTTTATTTCTGTGATGAATATACTCTTTGTTGACCTCGG	CUST_15044_PI225017757	1	1	1559.93	300.367		5558.46
ENSGACG00000000657	ENSGACT00000000844	TGCTGCTACGTCCACTGCAGACGCTGCGAGAGCATGAACGACATGCACACCTGTAAGTGA	CUST_15052_PI225017757	1	0	13.9068	11.681		3141.91
ENSGACG00000000657	ENSGACT00000000844	ACATCCAGTATGGGATCTGGTTTAGCCGAAAGTTCATTGACAGCAGCGTGAGAAACACTT	CUST_15051_PI225017757	0	0	5.44096	2.22888		1746.26
ENSGACG00000000658	ENSGACT00000000847	AACTGCCAGATTTGGCTCCAATGTGTCTCCAATTTGTGTTCCTGATGAGGAGGACAATGA	CUST_15046_PI225017757	0	0	4.6303	1.49847		997.671
ENSGACG00000000658	ENSGACT00000000849	TTGTGGACGAGAAAAGAGACCAGGGGTTTACTCCAAAATCCAACAACACACACTGTGGAT	CUST_35983_PI222095114	0	0	3.74937	0.349742		1556.56
ENSGACG00000000658	ENSGACT00000000847	GTCTTCTCCAGAGTGTCTGAGTATTACTCGTGGATCAGCAACATCACTAAAGATCCCTGA	CUST_15045_PI225017757	0	0	3.47233	0.288997		5787.87
ENSGACG00000000658	ENSGACT00000000849	TTGGTTGTGGACGAGAAAAGAGACCAGGGGTTTACTCCAAAATCCAACAACACACACTGT	CUST_35984_PI222095114	0	0	3.26414	0.0714787		659.051
ENSGACG00000000659	ENSGACT00000000851	AACTGATGGAGATTTCGCACCATCCCATGTGATCACTTACCTTCATAAATTGGCCGCAGA	CUST_31761_PI222095114	1	1	234.936	145.557		3221.72
ENSGACG00000000659	ENSGACT00000000851	AAACTGATGGAGATTTCGCACCATCCCATGTGATCACTTACCTTCATAAATTGGCCGCAG	CUST_31762_PI222095114	1	1	224.427	139.798		9034.63
ENSGACG00000000660	ENSGACT00000000852	CCAGACCCGGAGCCAGCAAAGTGCTGTCGTTTCCTGAGTTCTCTTCTTCAGTTTTCCAGA	CUST_15016_PI225017757	1	1	30.7373	14.943		3560.87
ENSGACG00000000660	ENSGACT00000000852	TTCCTGAGTTCTCTTCTTCAGTTTTCCAGATGCCCAGCTCCTCGTTACGGGATCCCTCAG	CUST_15015_PI225017757	1	0	25.9315	9.45948		1708.6
ENSGACG00000000661	ENSGACT00000000853	GTTCTTCCCCAGACAGCTTTTAAACTCCAACAGAGATCTCCTATTAGGGGCTTTCCTTCA	CUST_15013_PI225017757	1	0	18.4832	14.9811		3032.6
ENSGACG00000000661	ENSGACT00000000853	AGATCCGTTCTTCCCCAGACAGCTTTTAAACTCCAACAGAGATCTCCTATTAGGGGCTTT	CUST_15014_PI225017757	0	0	9.31943	7.11179		10658.2
ENSGACG00000000662	ENSGACT00000000860	AACTTTAATGTGGTTTACATTTACACTGCTGAGGTGTATCCCACTGCGGCTCGGTCTTTG	CUST_31703_PI222095114	1	0	24.1345	12.4025		4301.39
ENSGACG00000000662	ENSGACT00000000860	GAACTTTAATGTGGTTTACATTTACACTGCTGAGGTGTATCCCACTGCGGCTCGGTCTTT	CUST_31704_PI222095114	1	0	21.5473	20.0706		18812.6
ENSGACG00000000662	ENSGACT00000000857	TTTCTCTTGCCGATAGAAACAAGAGGACGAGCTCTGCAGCAAAGCTCTTGATGACATCTA	CUST_31749_PI222095114	1	0	15.0434	16.7008		1396.33
ENSGACG00000000662	ENSGACT00000000855	AAACTTTCTCTTGCCGATAGAAACAAGAGGACGAGCTCTGCAGCAAAGCTCTTGATGACA	CUST_31754_PI222095114	1	0	11.5411	22.3166		11405.1
ENSGACG00000000662	ENSGACT00000000857	AACTTTCTCTTGCCGATAGAAACAAGAGGACGAGCTCTGCAGCAAAGCTCTTGATGACAT	CUST_31750_PI222095114	0	0	11.6882	14.3592		7461.9
ENSGACG00000000663	ENSGACT00000000854	ACCCCAAAAGCACATGACCCAAGGTGTGACCCCTCTGATATTAATATATCTGATGAAATG	CUST_15012_PI225017757	0	0	9.51345	6.63178		7644.45
ENSGACG00000000663	ENSGACT00000000854	TCTAAAACCACTGTGTGGAAATCCCTCAACTCTAACCAAAAGGACATTTGTCCTGTATCT	CUST_15011_PI225017757	0	0	6.60592	4.35571		9134.49
ENSGACG00000000664	ENSGACT00000000856	TCTTATGACAGTGTAACCAAACCTGACAAGGAGAAAGAGGATGACAACGATGAGGGCAAG	CUST_15007_PI225017757	1	1	141.147	101.168		6490.14
ENSGACG00000000664	ENSGACT00000000856	TATCTGTAAGCGCAAACCAGTCAATAACAAAGTGGAGAGTGGCGGCAACAATCAGGAACA	CUST_15008_PI225017757	1	1	126.468	76.2844		2201.46
ENSGACG00000000665	ENSGACT00000000858	GATCACCACCGGTGACAAATAACCTCCCTCTAAAATGAACTTTATTTTTGTATTGGAGAA	CUST_15004_PI225017757	1	1	9890.44	2939.32		15736.9
ENSGACG00000000665	ENSGACT00000000858	TGTCGAATGAATTCATGTCAAGACATGACTAAACAGATGTTTTTGCTGTGTTAACTGTGT	CUST_15003_PI225017757	1	1	10163.7	2744.71		1387.99
ENSGACG00000000666	ENSGACT00000000859	TGAGGCTCCAAGGGTTTCTAGGATGATAAGAGCACATATCATGGGGTATTCCATTAAATG	CUST_15002_PI225017757	1	1	424.32	178.224		2487.78
ENSGACG00000000666	ENSGACT00000000859	GAGGCTCCAAGGGTTTCTAGGATGATAAGAGCACATATCATGGGGTATTCCATTAAATGA	CUST_15001_PI225017757	1	1	428.083	155.979		13258.9
ENSGACG00000000667	ENSGACT00000000863	GTGGACCAGCAATTCCCCTCATTCTCTATAAGGAGATGTTACAATCGTCATTCCTTCTTT	CUST_31698_PI222095114	1	1	2388.78	435.618		2383.55
ENSGACG00000000668	ENSGACT00000000865	TATATCTGATGGAACGTCTCAGTGCAGAAAGTCTGTTCTTCCATCGCAGCTGCTTCCAAT	CUST_14949_PI225017757	0	0	5.48924	3.0312		2802.64
ENSGACG00000000668	ENSGACT00000000865	TCTGTCAGAAGAGGGTATATCTGATGGAACGTCTCAGTGCAGAAAGTCTGTTCTTCCATC	CUST_14950_PI225017757	0	0	3.27042	0.118106		2177.66
ENSGACG00000000671	ENSGACT00000000873	TAATGGAGTCTGGCAAGATACTACCAGGTGTTCGGGTAATAATAGTAAATCCCGAGACCC	CUST_42778_PI225017757	1	0	20.185	33.3161		4841.87
ENSGACG00000000671	ENSGACT00000000873	TAATAATAGTAAATCCCGAGACCCGAGGTCCACTTGGTGACTCTCATCTAGGAGAGATCT	CUST_42777_PI225017757	1	0	18.2157	28.5483		6858.51
ENSGACG00000000672	ENSGACT00000000867	TGATCATTGTATCCAAACACACAGTCATCACTGTCTCCTTTCCTCCTGATTCCTGTGTAA	CUST_31690_PI222095114	1	1	81.3387	40.3742		821.101
ENSGACG00000000672	ENSGACT00000000867	TTCTACACAGCAGCTGAGGCCAGTAGTCAAATCTGTCTGGATGATCAGGATATGACTGAT	CUST_31689_PI222095114	1	1	102.775	14.2489		4506.62
ENSGACG00000000673	ENSGACT00000000869	TGGTGCATTTGAATAACGACAAGAACCGTGACGCTTTGTTCTTTTAAACATAAACAAGTA	CUST_14942_PI225017757	1	0	36.1038	54.1088		2529
ENSGACG00000000673	ENSGACT00000000869	GAGATGTGGTTCTACACACAAGAACACAAGGTAATACATTTAGTTACTTACATTCATACG	CUST_14941_PI225017757	1	0	12.98	42.1905		3266.27
ENSGACG00000000675	ENSGACT00000000879	TAGAGAGATCTTCAACTACGAGAAGTATCGAGACGAAGCCGTTCGAGTATTTGTCGCTCA	CUST_31625_PI222095114	1	1	10152.9	1732.55		2197.84
ENSGACG00000000675	ENSGACT00000000879	TTAGAGAGATCTTCAACTACGAGAAGTATCGAGACGAAGCCGTTCGAGTATTTGTCGCTC	CUST_31626_PI222095114	1	1	9029.49	1695.8		15509.7
ENSGACG00000000679	ENSGACT00000000875	AAGAAAGCTGTGGGTTAACTCTTTGGAGAAGAAGGCAGATGATCTTGCCGGCATGAATGT	CUST_42774_PI225017757	1	1	248.154	64.3931		6792.57
ENSGACG00000000679	ENSGACT00000000875	TTGGAGAAGAAGGCAGATGATCTTGCCGGCATGAATGTGTCACTAAGTAATGAAGTGAGC	CUST_42773_PI225017757	1	1	179.52	31.2379		1693.99
ENSGACG00000000680	ENSGACT00000000876	AGACCCGTAACATTGTCATTCACAATTTGCTCCAGGAAAATGAACTCATGAGAGGTAGCT	CUST_31632_PI222095114	0	0	3.99263	1.75986		5856.03
ENSGACG00000000681	ENSGACT00000000883	GACGAGGCTATTGTTTTGGTAAAGACTTGTGTACTTGGTCATTTTAATTGTGTGTCTGAA	CUST_42717_PI225017757	1	1	4236.06	451.514		1804.58
ENSGACG00000000681	ENSGACT00000000883	AAATGAAGTTGGTGAGTAAATGATGTCACCACTGAATTATGACGAGGCTATTGTTTTGGT	CUST_42718_PI225017757	1	1	2552.2	258.657		2003.89
ENSGACG00000000681	ENSGACT00000000885	CCATGAAGCAAGCTGTGATTGAAGTAATGAACGTGAAGATCCAGCAACTACAGCAGAACC	CUST_31574_PI222095114	1	1	1423.85	241.935		659.657
ENSGACG00000000683	ENSGACT00000000882	CTGGGGATTGAAAGAAGCTTAAATAAGAATGGTTTTCCTTCCTCTGTGCTTTAAATGTTT	CUST_42720_PI225017757	1	1	4560.71	2009.17		4543.22
ENSGACG00000000683	ENSGACT00000000882	GGGGATTGAAAGAAGCTTAAATAAGAATGGTTTTCCTTCCTCTGTGCTTTAAATGTTTTG	CUST_42719_PI225017757	1	1	4437.35	1824.44		4490.66
ENSGACG00000000684	ENSGACT00000000884	AACCAATCAGCACTTAGAGGTCATTTCTTCGTCTTCAGTGTTGCTAACCCTGTTAAACTC	CUST_31575_PI222095114	1	1	13706.9	4016.43		17152.3
ENSGACG00000000684	ENSGACT00000000884	GAACCAATCAGCACTTAGAGGTCATTTCTTCGTCTTCAGTGTTGCTAACCCTGTTAAACT	CUST_31576_PI222095114	1	1	13013.9	3670.69		4418.3
ENSGACG00000000684	ENSGACT00000000886	CGTCTTCAGTGTTGCTAACCCTGTTAAACTCCAGTTATTTCAATTTGTGTATTTAACTGA	CUST_42711_PI225017757	1	1	11198	3653.23		6345.57
ENSGACG00000000684	ENSGACT00000000886	TCGTCTTCAGTGTTGCTAACCCTGTTAAACTCCAGTTATTTCAATTTGTGTATTTAACTG	CUST_42712_PI225017757	1	1	12736.5	3248.51		6036.48
ENSGACG00000000685	ENSGACT00000000887	ACAGCGGACACCGTATCGAAATTGACAATACAATCAATATTAAAAGCTATGCTTCAGTTT	CUST_42710_PI225017757	1	0	21.14	13.4661		5815.74
ENSGACG00000000685	ENSGACT00000000887	CAGCGGACACCGTATCGAAATTGACAATACAATCAATATTAAAAGCTATGCTTCAGTTTT	CUST_42709_PI225017757	1	0	18.5264	11.9779		1032.02
ENSGACG00000000686	ENSGACT00000000888	CCTTGACAATGTGAAGAAGCAGCAAGACAACAGTGATGCAATAAATGGATTTCTTTTTAT	CUST_42707_PI225017757	1	1	4470.15	978.035		9961.13
ENSGACG00000000686	ENSGACT00000000888	TGTTTTACAATCATGTGATAGGAAGTGATGAAAAGGCGGGGTGGGGCTTATCACAGCTCA	CUST_42708_PI225017757	1	1	963.945	160.799		5360.33
ENSGACG00000000687	ENSGACT00000000893	TTGAAAATCATGGCCAAGTACGAGATCAATCTGGACACCACTGAAAAGGCTGCGATGGAA	CUST_42657_PI225017757	0	0	4.27768	11.1245		592.412
ENSGACG00000000687	ENSGACT00000000893	CAAACTGACTTTGAACATCGTATTCCAAAGATACAGTGGTGGCTAAAGCTGAGGCCCATC	CUST_42658_PI225017757	0	0	3.59332	4.04087		3280.96
ENSGACG00000000688	ENSGACT00000000890	ATGGAGTACCTGAAGAACGTCACTTACAAGTTTCTGACCCTGCAGGACGCCAGCGGGAGG	CUST_6351_PI222095114	1	1	1470.06	310.152		5677.13
ENSGACG00000000688	ENSGACT00000000890	GGACAAACTGATCAGAGATCAAAGCAGAGAGGGCGCCAACATGGAGTACCTGAAGAACGT	CUST_6352_PI222095114	1	1	920.656	211.608		5950.66
ENSGACG00000000689	ENSGACT00000000894	AGGACGAAGCTTTGGACAAACTGGACTCTTTTATAAACTCTACCATCACCTCACTGCCTG	CUST_6344_PI222095114	1	1	38.7703	36.4101		8664.26
ENSGACG00000000689	ENSGACT00000000894	GCTGAGTAAACACCTTAACATGTATTATAAAATCTCCACAACGAACAGATGGAGATTTGA	CUST_6343_PI222095114	1	0	24.5322	22.905		1486.23
ENSGACG00000000690	ENSGACT00000000891	TAAATAAAGACAGTCACTCACTCGGAGAGGAGCCAAGTCCCCTTGATCCGGGCCGGAGGT	CUST_42661_PI225017757	1	0	9.18439	4.35588		3146.3
ENSGACG00000000690	ENSGACT00000000891	TGCTAAATAAAGACAGTCACTCACTCGGAGAGGAGCCAAGTCCCCTTGATCCGGGCCGGA	CUST_42662_PI225017757	0	0	3.45565	7.38704		1053.3
ENSGACG00000000691	ENSGACT00000000907	TTGCTGCCTTAATGACACGTCTTCATACTTTTGTTCCGTCTGTCAATTTTTGCTCGGTAC	CUST_31230_PI225017757	1	1	52777.3	27664.8		3336.73
ENSGACG00000000691	ENSGACT00000000907	TGCTGCCTTAATGACACGTCTTCATACTTTTGTTCCGTCTGTCAATTTTTGCTCGGTACG	CUST_31229_PI225017757	1	1	51472.9	26166.6		3557.57
ENSGACG00000000691	ENSGACT00000000911	GTGTTGTTACAATGTGAGTCAAGCAGACGACACAAACAACCATATTCAAAGTAAAACTTT	CUST_31222_PI225017757	0	0	3.73539	0.728549		2906.31
ENSGACG00000000691	ENSGACT00000000911	CAATGTGAGTCAAGCAGACGACACAAACAACCATATTCAAAGTAAAACTTTATTAAACGG	CUST_31221_PI225017757	0	0	3.22553	0.0593009		3671.97
ENSGACG00000000693	ENSGACT00000000896	TGTTTGGGAATGTGGACAGCAGACTTGCAGGAGGAATCATAGCGATAATTCTTCTTTTGG	CUST_42652_PI225017757	0	0	4.44506	1.61339		8739.99
ENSGACG00000000693	ENSGACT00000000896	AGACTTGCAGGAGGAATCATAGCGATAATTCTTCTTTTGGTTCTATCAGCTGTCGTGTTT	CUST_42651_PI225017757	0	0	3.31884	0.0818105		9035.04
ENSGACG00000000694	ENSGACT00000000897	TAAACTTCGACACTTTGAAGAACTGGAAACCATAATGGACAGAGAGAGGGAGGCCTTGGA	CUST_42649_PI225017757	0	0	5.52186	2.77496		872.714
ENSGACG00000000694	ENSGACT00000000897	TTAAACTTCGACACTTTGAAGAACTGGAAACCATAATGGACAGAGAGAGGGAGGCCTTGG	CUST_42650_PI225017757	0	0	3.55226	1.49546		459.832
ENSGACG00000000695	ENSGACT00000000900	TTTGAACTAAAGAAGTGATCATCAGAACCGATCCAAGAAGTCTGCATACATATACACATA	CUST_11084_PI222095114	1	1	3407.94	727.603		4788.95
ENSGACG00000000695	ENSGACT00000000903	TATGAGCTCATTGAGAATGGAGATAAGACGTACCTGATGATCTCCTTCCCAGGGCAATCA	CUST_11077_PI222095114	1	1	26.9923	12.1829		6751.28
ENSGACG00000000695	ENSGACT00000000903	TTATGAGCTCATTGAGAATGGAGATAAGACGTACCTGATGATCTCCTTCCCAGGGCAATC	CUST_11078_PI222095114	1	0	19.6811	10.1893		6900.87
ENSGACG00000000696	ENSGACT00000000898	CCCGTCACTCTTGTTGTCAACAGCATATGTCGTTTTTTGATGTTTTGTTTGGATGGATAT	CUST_42647_PI225017757	1	1	410.796	144.667		1731.55
ENSGACG00000000696	ENSGACT00000000898	ACTCTGAAGCAAGGTTCCTTTATGATTCCCTCTTTATTAACCCGTCACTCTTGTTGTCAA	CUST_42648_PI225017757	1	1	254.784	110.619		1474.21
ENSGACG00000000697	ENSGACT00000000901	TGGACTTTATCCGATTCCAGTGTGGCGAGTCAGTCGATGACCAATTTCAAGTGCTTATTT	CUST_31242_PI225017757	1	1	707.9	314.614		10839.9
ENSGACG00000000697	ENSGACT00000000904	ATGCAACAACACCCTTTATTCTCCAACATTCAGACACACAGTGTCATCGTAAATTTAAAA	CUST_31236_PI225017757	1	1	450.947	240.796		5093.12
ENSGACG00000000697	ENSGACT00000000904	CAGACACACAGTGTCATCGTAAATTTAAAAGCAGAATATGTAGGTCTACCAGCACTGCTG	CUST_31235_PI225017757	1	1	218.664	103.652		4476.59
ENSGACG00000000698	ENSGACT00000000905	TGGCACTTATACAAATCCTTCAACCGGACCTTCTGGGAAGAAATACATCGCTTTGGTCAC	CUST_31233_PI225017757	0	0	3.94712	4.71493		2274.62
ENSGACG00000000698	ENSGACT00000000905	CTGGCACTTATACAAATCCTTCAACCGGACCTTCTGGGAAGAAATACATCGCTTTGGTCA	CUST_31234_PI225017757	0	0	6.11082	3.54892		4509.32
ENSGACG00000000699	ENSGACT00000000924	CACCTTTGACCTTTTTAACTTTGGTTGACTTTTAGTTGTTTTTCCACAAAGTGAGACAGA	CUST_6384_PI225017757	1	1	3740.71	380.113		7375.9
ENSGACG00000000699	ENSGACT00000000924	TTTCCACAAAGTGAGACAGAGTGAACTCTGGGTAATAAGACGGAGAGACTGACACCATGA	CUST_6383_PI225017757	1	1	3515.22	311.305		4554.46
ENSGACG00000000700	ENSGACT00000000906	ACACTTGGGATAATTCCTCCTACGGCAATGGAAAGAAGTTCATCGGTTCTGCTTTTCCTG	CUST_31231_PI225017757	1	1	1765.76	1689.8		1774.13
ENSGACG00000000700	ENSGACT00000000906	TGAATTTGACTTTGCCTTATACAGCCTTTGCTACATCACTCGCCCTGGAAAACAGTGTCG	CUST_31232_PI225017757	1	1	1054.73	1399.17		2615.03
ENSGACG00000000701	ENSGACT00000000909	ATCTCAACGGACAAAATAGCCAAGAGAGAGTGTAAGGTGTTGGTGCTGGAACCAATCAAA	CUST_31225_PI225017757	0	0	6.1248	5.33017		4201.46
ENSGACG00000000701	ENSGACT00000000909	CATCTCAACGGACAAAATAGCCAAGAGAGAGTGTAAGGTGTTGGTGCTGGAACCAATCAA	CUST_31226_PI225017757	0	0	6.98258	2.67162		6299.53
ENSGACG00000000702	ENSGACT00000000908	TGCTTCACCTGAGGGCCATGAAAGGGGGAGTGTACGAGAACCATTCGCCGAGTGAGTACA	CUST_31228_PI225017757	0	0	3.35444	1.45513		7330.27
ENSGACG00000000702	ENSGACT00000000908	TCAGACCGGCTATAACGGACACGTAGAGGGACCCTATGACTCGTACCACCCACAGCACAT	CUST_31227_PI225017757	0	0	4.22579	0.789182		7594.72
ENSGACG00000000703	ENSGACT00000000910	ACCTACTTCAATATTTTTCCTTCATCTCAAAGGAACTTCCCAAAAATTTGGGGGCTGGAC	CUST_31224_PI225017757	1	0	10.055	5.03464		3346.53
ENSGACG00000000703	ENSGACT00000000910	TTCATCTCAAAGGAACTTCCCAAAAATTTGGGGGCTGGACTTTTACCAAATCCCTTGGCC	CUST_31223_PI225017757	0	0	4.47514	0.514268		878.453
ENSGACG00000000704	ENSGACT00000000921	TCTGTATGTGTATGCGTTGGTTTATTTATGGTATTAAGTGCCATGGTGTGATGTCTCCGT	CUST_11041_PI222095114	1	1	225.727	685.243		1902.36
ENSGACG00000000704	ENSGACT00000000921	ATCTGTATGTGTATGCGTTGGTTTATTTATGGTATTAAGTGCCATGGTGTGATGTCTCCG	CUST_11042_PI222095114	1	1	189.691	585.672		2352.42
ENSGACG00000000705	ENSGACT00000000912	TGTTTCGTCTTCTGCTTTGTCCCCTTTCTGTTGCTCAACATAGCAGACAAAAATAACCGA	CUST_31219_PI225017757	1	0	25.8056	15.7872		1941.81
ENSGACG00000000705	ENSGACT00000000912	AATTTAAGCGTGTGACACGCATGTGCTTCACTGTTTTTCTGTGTTTCGTCTTCTGCTTTG	CUST_31220_PI225017757	1	0	12.0395	9.4706		254.057
ENSGACG00000000706	ENSGACT00000000914	GTTTGGACTCTGCTGCTCAAACACTGCGAGTGTCAGGAGGAAGGAACCAGGAACGTGGTC	CUST_11056_PI222095114	1	1	117.503	59.5536		9679
ENSGACG00000000706	ENSGACT00000000914	GTTTGGACTCTGCTGCTCAAACACTGCGAGTGTCAGGAGGAAGGAACCAGGAACGTGGTC	CUST_31216_PI225017757	1	1	117.342	50.0478		4201.37
ENSGACG00000000706	ENSGACT00000000914	TTTGGACTCTGCTGCTCAAACACTGCGAGTGTCAGGAGGAAGGAACCAGGAACGTGGTCG	CUST_31215_PI225017757	1	1	125.108	38.456		6416.76
ENSGACG00000000707	ENSGACT00000000915	TATCCCAACACCCCTAAAGACGAGGCTTTTGGAAAATACTACTGTGAGAAGACTGGAAGT	CUST_11054_PI222095114	1	1	844.848	215.218		822.596
ENSGACG00000000707	ENSGACT00000000913	AGACGAGGCTTTTGGAAAATACTACTGTGAGAAGACTGGAAGTGACAATCCCTACATACA	CUST_31218_PI225017757	1	1	528.116	144.833		2867.34
ENSGACG00000000708	ENSGACT00000000919	CCTTTGACCTCCGGGATCTTTTCGAACAATCTGTTGAACAATAGTTGGAATAATATATTT	CUST_31205_PI225017757	1	1	313.156	191.573		9859.51
ENSGACG00000000708	ENSGACT00000000919	ACCTTTGACCTCCGGGATCTTTTCGAACAATCTGTTGAACAATAGTTGGAATAATATATT	CUST_31206_PI225017757	1	1	354.421	188.004		9579.49
ENSGACG00000000709	ENSGACT00000000916	TCTGGAATGATGTCCTCCAAGTTGAAGTGGCTGATTGTGATTCAGCTCCTGCTGAATGAA	CUST_31212_PI225017757	1	1	1100.89	621.218		282.337
ENSGACG00000000709	ENSGACT00000000916	TGGAATGATGTCCTCCAAGTTGAAGTGGCTGATTGTGATTCAGCTCCTGCTGAATGAACA	CUST_31211_PI225017757	1	1	1000.27	607.371		3056.04
ENSGACG00000000710	ENSGACT00000000917	GTATTTAATGGAGTACTACACGTATCACCTGCGTGCCTTTGGCTACAGATATCGGTACCA	CUST_31210_PI225017757	1	1	104.634	44.2677		1728.15
ENSGACG00000000710	ENSGACT00000000917	TATTTAATGGAGTACTACACGTATCACCTGCGTGCCTTTGGCTACAGATATCGGTACCAG	CUST_31209_PI225017757	1	1	100.473	33.1376		10738.1
ENSGACG00000000711	ENSGACT00000000920	TCAGTGGTTGACTGAAGAAGATACAAAGTCCTTCAGGGAGCTCCTCATAAATCTCCTGAC	CUST_31204_PI225017757	1	1	6536.53	2332.17		3743.74
ENSGACG00000000711	ENSGACT00000000920	TTACAAAGAGCAAAAGAGGCAGCAGGAGCTGGAGAATAACTATAGGTTTGTGTGGGCAGA	CUST_31203_PI225017757	1	1	6376.4	1613.87		3482.3
ENSGACG00000000712	ENSGACT00000000925	TTGGTTCGAGCTGTTACGAACATCAGAGAGTTTACACCTACATCCAGTCCAGGTTCTACA	CUST_6381_PI225017757	1	0	10.6724	5.68298		896.598
ENSGACG00000000712	ENSGACT00000000925	TTTGGTTCGAGCTGTTACGAACATCAGAGAGTTTACACCTACATCCAGTCCAGGTTCTAC	CUST_6382_PI225017757	0	0	8.33039	4.57771		4717.8
ENSGACG00000000713	ENSGACT00000000922	TTTTGAGTTGCCAAAGACGTTGTCCTCTGCCACGTCCCTTCAGATAAGTCTAAATACACA	CUST_6387_PI225017757	1	1	115.777	43.0743		5743.61
ENSGACG00000000713	ENSGACT00000000922	TCATAACTAGCTTCCCTTCTCTTTATCCCGAGGGTTCCTCTGCTCTTTTTGAGTTGCCAA	CUST_6388_PI225017757	1	1	75.1363	25.3202		9713.61
ENSGACG00000000714	ENSGACT00000000926	TCAAAAAATCCACGCATTCAACAGTTTTTGCTGCTTTTGAGTAATGTGACATCTCGTCCT	CUST_6379_PI225017757	1	0	10.3949	5.44418		2820.38
ENSGACG00000000714	ENSGACT00000000926	GCAAGCTTGGTTCGATGACGTTACAGACCTCAGTGTTTCTTCAAAAAATCCACGCATTCA	CUST_6380_PI225017757	1	0	8.21078	4.10661		8744.65
ENSGACG00000000715	ENSGACT00000000930	CTTCCTCTTCCTCATCCAGCACAAACAAACAGGTACTGTTCTGTTCATGGGTCAGTTCAA	CUST_11004_PI222095114	1	1	4300.08	3341.84		3775.34
ENSGACG00000000715	ENSGACT00000000930	TTCCTCTTCCTCATCCAGCACAAACAAACAGGTACTGTTCTGTTCATGGGTCAGTTCAAC	CUST_11003_PI222095114	1	1	4216.32	3129.16		5370.96
ENSGACG00000000716	ENSGACT00000000944	AGTGTCCACAGCTTCTTAAAGTTTACAACCAAATACATCTGAAGACATTTCAGCACTTTC	CUST_6303_PI225017757	0	0	4.12484	0.727222		1651.5
ENSGACG00000000716	ENSGACT00000000944	ATGAATCTTCTGAGGTTTCTTCAAAGACAGAAGTGTCATCAGTGTCCACAGCTTCTTAAA	CUST_6304_PI225017757	0	0	3.54571	0.276077		5778.11
ENSGACG00000000717	ENSGACT00000000929	TCCTTTTGAATTTCAGTGACGTGTTTTGTTTTACTGCTCAAAAGTCTTTTTCTGTAAGCG	CUST_6374_PI225017757	1	1	287.4	170.996		4325.56
ENSGACG00000000717	ENSGACT00000000929	CCTTTTGAATTTCAGTGACGTGTTTTGTTTTACTGCTCAAAAGTCTTTTTCTGTAAGCGT	CUST_6373_PI225017757	1	1	270.886	162.832		3508.95
ENSGACG00000000718	ENSGACT00000000927	CAAGATTGATGTCAGCAGGCCTTCCGAAGCGACGCCAAAGAAAGAAAAGAAAAAGAAGAA	CUST_6377_PI225017757	0	0	12.7073	15.3443		16746.9
ENSGACG00000000718	ENSGACT00000000927	CCAAGATTGATGTCAGCAGGCCTTCCGAAGCGACGCCAAAGAAAGAAAAGAAAAAGAAGA	CUST_6378_PI225017757	0	0	6.6364	8.5974		4459.3
ENSGACG00000000719	ENSGACT00000000932	TTGACTCATTCAAATGTGCTGATATCTATGCCTTGGGGCTGGTCTACTGGGAGATTACTC	CUST_6347_PI225017757	1	1	35.6114	23.8996		475.367
ENSGACG00000000719	ENSGACT00000000932	TTTGACTCATTCAAATGTGCTGATATCTATGCCTTGGGGCTGGTCTACTGGGAGATTACT	CUST_6348_PI225017757	1	1	32.5597	15.1804		348.711
ENSGACG00000000720	ENSGACT00000000931	GTGGATTACGAGGAGGGTCTGGTTTCCTTTTACAATGATGTCGATGCTGAAGATCTTCTC	CUST_6350_PI225017757	1	1	2092.23	544.297		3690.34
ENSGACG00000000720	ENSGACT00000000931	GGTTTCCTTTTACAATGATGTCGATGCTGAAGATCTTCTCTACTCCTTCACCGACTGCTC	CUST_6349_PI225017757	1	1	1386.15	321.044		504.254
ENSGACG00000000721	ENSGACT00000000935	AGTGTTCGCCATCATTCCTTTAGGTTATGTGCACGCATAAAACAAGCAAAGCAGTACACG	CUST_6342_PI225017757	1	1	309.486	86.7239		3239.96
ENSGACG00000000721	ENSGACT00000000935	ACATGCAGGTTAAAAGAACAAAGCAAACGTCTGTCCAACATTAAAACACACATGAGCGTC	CUST_6341_PI225017757	1	1	191.754	68.5725		5909.87
ENSGACG00000000721	ENSGACT00000000936	CATTGAACAAGCCGACCTTCTTCAGGAGTCTAAAACAGCAACTTTTAGATTTCAATGCAT	CUST_6340_PI225017757	0	0	3.72281	4.27939		5144.09
ENSGACG00000000721	ENSGACT00000000936	ATTGAACAAGCCGACCTTCTTCAGGAGTCTAAAACAGCAACTTTTAGATTTCAATGCATA	CUST_6339_PI225017757	0	0	4.84286	1.32382		2158.96
ENSGACG00000000722	ENSGACT00000000933	AAAGATTTTACTTTGAGGTTCAGGTAAAACGAAAGACTGCCTGGGCTTTGGGAGTGGCCA	CUST_10998_PI222095114	1	1	67.6016	21.64		3157.19
ENSGACG00000000722	ENSGACT00000000933	CCTAATGATGACGGATGGAGAAGAGTATAGAGTCAACGGTAATGATCCCATCCATCTCTC	CUST_6345_PI225017757	1	0	33.9584	17.1252		616.891
ENSGACG00000000723	ENSGACT00000000939	TTATATCAGAGATGCCGAAACCCTCGTTCTTGAGACAAACGCTAGAGGACCTGAACATTG	CUST_6333_PI225017757	1	1	743.224	270.672		22940.1
ENSGACG00000000723	ENSGACT00000000939	GATATTCTCCAGGCACTCGTGTTAACTGATGGAGAAGAGGGTAAGTACAATCTTGTAACC	CUST_10985_PI222095114	1	1	422.607	101.942		8790.52
ENSGACG00000000724	ENSGACT00000000934	CACAATAATCCTCAGAGTCAAGTTTCCGCTGTGTTTTGTTCCTCTGGAAATACACGACGT	CUST_6344_PI225017757	1	1	334.183	114.734		8537.69
ENSGACG00000000724	ENSGACT00000000934	CCTCTGGAAATACACGACGTATAAAACATCCATTCAGCCCGTTTAAAACAACACATGTTT	CUST_6343_PI225017757	1	1	227.591	60.2142		1659.3
ENSGACG00000000725	ENSGACT00000000943	CCTGCATTTAGACATAAACTTTCAGGTATAATTTAAGCTTAACACTGCCCCCCATTATAA	CUST_6305_PI225017757	1	1	2560.34	507.977		11251.3
ENSGACG00000000725	ENSGACT00000000943	CCCTGCATTTAGACATAAACTTTCAGGTATAATTTAAGCTTAACACTGCCCCCCATTATA	CUST_6306_PI225017757	1	1	2896.37	493.011		3487.55
ENSGACG00000000726	ENSGACT00000000937	ATTGGTGAGCTTAAAGCTGAAGAAGAGGAGGTTTCAGGAGGAGAGTTTCAGAAAGCCCAT	CUST_6337_PI225017757	0	0	5.99626	3.48414		2236.21
ENSGACG00000000726	ENSGACT00000000937	TCTCATTGGTGAGCTTAAAGCTGAAGAAGAGGAGGTTTCAGGAGGAGAGTTTCAGAAAGC	CUST_6338_PI225017757	0	0	4.01288	2.45223		2347.76
ENSGACG00000000727	ENSGACT00000000938	GTGTTGAGTTGCAGCAGATAATTACGTGTCCTATTGTTCAAAGCCATGTGAGTACCTGTG	CUST_6336_PI225017757	1	1	2123.89	426.824		1059.37
ENSGACG00000000727	ENSGACT00000000938	ATTACGTGTCCTATTGTTCAAAGCCATGTGAGTACCTGTGAGTTTCCTTTTTGCAATTTA	CUST_6335_PI225017757	1	1	2205.73	264.032		502.918
ENSGACG00000000728	ENSGACT00000000940	TTAGAAGAGGAGAAACTGAGCCAACGCATGATGAAATACTGGGCCAACTTTGCAAGAACC	CUST_6312_PI225017757	0	0	10.1666	7.59036		3366.17
ENSGACG00000000728	ENSGACT00000000940	AAACTGAGCCAACGCATGATGAAATACTGGGCCAACTTTGCAAGAACCGGAAATCCCAAT	CUST_6311_PI225017757	0	0	7.92435	6.39797		4275.82
ENSGACG00000000729	ENSGACT00000000953	CTGCGTCTTTGCAATGTAGGAATCTGTAAATCCAACTCACATTTTCAGTTCTTCTGCTAA	CUST_6266_PI225017757	1	1	6792.62	1645.95		9283.07
ENSGACG00000000729	ENSGACT00000000953	GCAGATTTGGCTAATCCTCTGTTTATACAGTTCAATGTCTCCTTATTCACTGTAATAAAG	CUST_6265_PI225017757	1	1	7091.73	1278.55		3129.12
ENSGACG00000000729	ENSGACT00000000953	GCAGATTTGGCTAATCCTCTGTTTATACAGTTCAATGTCTCCTTATTCACTGTAATAAAG	CUST_10917_PI222095114	1	1	7184.35	1210.99		3646.18
ENSGACG00000000730	ENSGACT00000000942	TGTTTCTTCCCCTTTCATGTTACTAGAACCATCTTCCTCGTGCTAAAAGTGACCAAGGGA	CUST_6308_PI225017757	0	0	5.94451	4.88583		5099.09
ENSGACG00000000730	ENSGACT00000000942	TATGACCATGGTGTCCATGTGTTACAAGATCACGAGGCCTTTGGCTTCATTTAACGCATG	CUST_6307_PI225017757	0	0	4.94506	1.78		2947.22
ENSGACG00000000731	ENSGACT00000000945	TTTGATCAAGATAATCTGGACTCGGGCCTCATCATGAACTCTGGTGATCTTTCTCTGCTC	CUST_6302_PI225017757	1	1	246.024	111.296		1355.55
ENSGACG00000000731	ENSGACT00000000945	TTGATCAAGATAATCTGGACTCGGGCCTCATCATGAACTCTGGTGATCTTTCTCTGCTCT	CUST_6301_PI225017757	1	1	264.762	103.049		2945.91
ENSGACG00000000731	ENSGACT00000000946	TAAAACGATGCAGCGTTTGGTTCAAACGTTGGACATATTTCAGCACCGACACTGAAAGCG	CUST_10951_PI222095114	0	0	5.05898	3.24008		3910.83
ENSGACG00000000731	ENSGACT00000000946	ATAAAACGATGCAGCGTTTGGTTCAAACGTTGGACATATTTCAGCACCGACACTGAAAGC	CUST_10952_PI222095114	0	0	4.07786	2.23358		684.493
ENSGACG00000000733	ENSGACT00000000948	ATCACACACTCAGCGGTACTGATAGAAGATGTTCCTGTGATGAACCACAGCATCTACCAA	CUST_6296_PI225017757	1	1	2567.3	826.204		9709.88
ENSGACG00000000733	ENSGACT00000000948	ACACACTCAGCGGTACTGATAGAAGATGTTCCTGTGATGAACCACAGCATCTACCAAGAT	CUST_6295_PI225017757	1	1	2286.15	811.01		4747.07
ENSGACG00000000734	ENSGACT00000000950	TAAAGGCTCCATAAAAGGCTACTTAAATGATTCGACCAAAGCCATCCCTCTGCTGGTGGA	CUST_6271_PI225017757	1	0	13.6645	5.72381		11179.7
ENSGACG00000000734	ENSGACT00000000950	ATAAAGGCTCCATAAAAGGCTACTTAAATGATTCGACCAAAGCCATCCCTCTGCTGGTGG	CUST_6272_PI225017757	0	0	7.99854	10.2508		2938.14
ENSGACG00000000735	ENSGACT00000000952	TCTCATACGGTCTCACACACTGTCTCATACTGTATAGTATATGTTTGTTTATTTGGTGCT	CUST_6267_PI225017757	1	1	1348.35	575.216		11570.2
ENSGACG00000000735	ENSGACT00000000952	TCATTTATTTACAAGAAGACCTTCTGGAGCCAAAACGTTACACCAACACCACACGCTGCA	CUST_6268_PI225017757	1	1	147.997	70.3431		9534.61
ENSGACG00000000736	ENSGACT00000000949	TTATTCTTTTATGCCCCGACTTGCTGAGTGGATCCTGTATGGTTTTCTACTGTGGCACTG	CUST_6293_PI225017757	1	0	18.7968	9.55444		7111.57
ENSGACG00000000736	ENSGACT00000000949	TTTATTCTTTTATGCCCCGACTTGCTGAGTGGATCCTGTATGGTTTTCTACTGTGGCACT	CUST_6294_PI225017757	1	0	17.652	13.4347		5682.01
ENSGACG00000000737	ENSGACT00000000951	AACATCTCGCGCGCCAAATTACGCACGGTGAAGATGACGTTCGTGATCGTGCTCGCGTAC	CUST_6269_PI225017757	0	0	3.94283	7.93439		6120.75
ENSGACG00000000737	ENSGACT00000000951	CAACATCTCGCGCGCCAAATTACGCACGGTGAAGATGACGTTCGTGATCGTGCTCGCGTA	CUST_6270_PI225017757	0	0	6.32766	1.44505		8100.82
ENSGACG00000000738	ENSGACT00000000968	GCTAGTACTGCTGAGATTCTGTGATCTAATTGGTTGATTTTGTGTGTGAACACATTAAGT	CUST_12075_PI222095114	1	1	2297.86	711.189		1940.73
ENSGACG00000000738	ENSGACT00000000968	AGCTAGTACTGCTGAGATTCTGTGATCTAATTGGTTGATTTTGTGTGTGAACACATTAAG	CUST_12076_PI222095114	1	1	2430.98	556.288		4204.66
ENSGACG00000000739	ENSGACT00000000954	ACAAAAATTTGTAGGACAGACGCACCTACATCTCAACCTTCCAGATGCACCTTATGAGCT	CUST_6264_PI225017757	1	1	114.84	21.9985		4604.14
ENSGACG00000000739	ENSGACT00000000954	CAAAAATTTGTAGGACAGACGCACCTACATCTCAACCTTCCAGATGCACCTTATGAGCTC	CUST_6263_PI225017757	1	1	113.243	7.84423		5863.38
ENSGACG00000000740	ENSGACT00000000957	AGGAAAGGGACTTCATTGGGAATGGAACGGATTTCTTATTTGAGTGTTTTGAGCAGTACA	CUST_6260_PI225017757	1	1	2394.45	449.559		8833.09
ENSGACG00000000740	ENSGACT00000000957	TGAGTGTTTTGAGCAGTACAAACTAAACGTGACTCCCATTCAAATTGTTTTTGTGTAGCT	CUST_6259_PI225017757	1	1	1273.97	254.663		12501.5
ENSGACG00000000741	ENSGACT00000000955	ATGTTCTACCCAAACTTTATGTGAAGCTGCACTACTGTGTCAGCTGTGCCATCCACAGTA	CUST_6262_PI225017757	1	1	22846.5	6260.45		5363.57
ENSGACG00000000741	ENSGACT00000000955	TGTTCTACCCAAACTTTATGTGAAGCTGCACTACTGTGTCAGCTGTGCCATCCACAGTAA	CUST_6261_PI225017757	1	1	22716.9	5213.2		1850.22
ENSGACG00000000743	ENSGACT00000000960	AGATACTTTTTAACCCAATGCTACAGATGCTGAAGGTTGATCCACAACAAGCCCCACGGT	CUST_6214_PI225017757	1	1	1414.88	1663.15		1709.47
ENSGACG00000000743	ENSGACT00000000960	GAGGGAGGTATCAGGATTATGCATTAAATACAAAAAGCTGTGAGTCTACAAACATTTGTA	CUST_6213_PI225017757	1	1	993.516	972.836		4026.26
ENSGACG00000000743	ENSGACT00000000959	GTGGTATTGGCGGGTAAAGCACAAGTTTAATTTAAAGGGTCTGTATTGGATATCAATTTT	CUST_6255_PI225017757	1	1	67.9566	41.324		12719.1
ENSGACG00000000743	ENSGACT00000000959	AGTGGTATTGGCGGGTAAAGCACAAGTTTAATTTAAAGGGTCTGTATTGGATATCAATTT	CUST_6256_PI225017757	1	1	61.9852	39.617		12047.9
ENSGACG00000000744	ENSGACT00000000958	GTACGCCAAGGTCAAACTGGGAGAACTGGGACGAACCTGTGAAGTTATGCTGGAGAGCAG	CUST_6258_PI225017757	1	1	6240.87	1868.36		3340.72
ENSGACG00000000744	ENSGACT00000000958	TACGCCAAGGTCAAACTGGGAGAACTGGGACGAACCTGTGAAGTTATGCTGGAGAGCAGA	CUST_6257_PI225017757	1	1	6326.17	1793.89		887.166
ENSGACG00000000745	ENSGACT00000000965	ATTGAGTTTGAGATGAACACTTCGCCTCAGGTCGATGACTTTGTCTTTGAAGACTTCGCT	CUST_6204_PI225017757	1	1	865.473	369.025		5575.2
ENSGACG00000000745	ENSGACT00000000965	TTGAGTTTGAGATGAACACTTCGCCTCAGGTCGATGACTTTGTCTTTGAAGACTTCGCTC	CUST_6203_PI225017757	1	1	779.93	312.867		755.2
ENSGACG00000000746	ENSGACT00000000961	AGAAGTGAGAAGAAGATTCGAAGAAAGGAGCCGAACTATTTACTTGTACCTGACAGGGGA	CUST_6211_PI225017757	0	0	3.72443	1.07334		185.22
ENSGACG00000000746	ENSGACT00000000961	GGCCAATCAGCTCAAGAACAAGAAGTGAGAAGAAGATTCGAAGAAAGGAGCCGAACTATT	CUST_6212_PI225017757	0	0	3.31226	0.145059		205.521
ENSGACG00000000747	ENSGACT00000000966	GACAATCCAAACTACTGGCACAGCAGGATGTTTCTGAAATCAAACGCAGTGCCTACATGA	CUST_6201_PI225017757	1	1	2552.93	764.511		3029.58
ENSGACG00000000747	ENSGACT00000000966	TGACAATCCAAACTACTGGCACAGCAGGATGTTTCTGAAATCAAACGCAGTGCCTACATG	CUST_6202_PI225017757	1	1	2478.43	702.098		873.443
ENSGACG00000000749	ENSGACT00000000967	AACGATTTGTTTGATGTCAGCAAAGACGAAACCTACCATCCTGACAAAGGCAAAGGGGGA	CUST_6199_PI225017757	1	0	16.4283	6.87241		1083.07
ENSGACG00000000749	ENSGACT00000000967	ACAACGATTTGTTTGATGTCAGCAAAGACGAAACCTACCATCCTGACAAAGGCAAAGGGG	CUST_6200_PI225017757	0	0	6.40675	4.34209		8068.95
ENSGACG00000000750	ENSGACT00000000970	AATCACCACAAAAAATGAGATCTTCAGCTTGTCTCTGTACGGACCCATGGCTGCATACGT	CUST_19543_PI225017757	1	1	144.493	25.0133		5835.02
ENSGACG00000000750	ENSGACT00000000970	AAATCACCACAAAAAATGAGATCTTCAGCTTGTCTCTGTACGGACCCATGGCTGCATACG	CUST_19544_PI225017757	1	1	135.742	22.5324		1955.1
ENSGACG00000000751	ENSGACT00000000969	ATGAGACCACAGGTGCCGGTGCACCAGACGCTGAAGGAGCTTCTGTTCTTAAGAGCAGAG	CUST_6196_PI225017757	1	1	45.5843	40.9755		2132.21
ENSGACG00000000751	ENSGACT00000000969	TTCTGTTCTTAAGAGCAGAGCTGCAGAGGAGGGTGGAGGAGCTGAAGAGAGACGCCACCT	CUST_6195_PI225017757	1	1	44.6001	15.791		2906.12
ENSGACG00000000754	ENSGACT00000000971	CATACTGAGTGACTGTAGATTTGCAGGTATTTGACTCATTTTATTCATTTTCACTTGCAC	CUST_19541_PI225017757	0	0	4.72528	3.26449		3747.39
ENSGACG00000000754	ENSGACT00000000971	AGCTTTTGTATACTGTGTTTAAAGGCGGTGACATGAATTTGTCACTAAATGTTCTGTGGT	CUST_19542_PI225017757	0	0	3.59764	1.69313		25070
ENSGACG00000000755	ENSGACT00000000975	TAAATTTACCAGTTTACAGCCTCAAGGATCGTGCTCTTCAGGTTATTCGGCGTCTGGTAC	CUST_12021_PI222095114	1	1	1755.79	310.365		3935.67
ENSGACG00000000755	ENSGACT00000000975	ATAAATTTACCAGTTTACAGCCTCAAGGATCGTGCTCTTCAGGTTATTCGGCGTCTGGTA	CUST_12022_PI222095114	1	1	1616.26	273.25		2119.91
ENSGACG00000000755	ENSGACT00000000979	CCAGGAGGAATGAGTTATGAAACTATGGATAATGGTCACGTTTGAACAACAATATTGTAT	CUST_19525_PI225017757	1	1	1526.37	258.655		9289.33
ENSGACG00000000755	ENSGACT00000000979	TTAGCAAAACAGCTAAACTCACTGCGCTAACGATAAAGTGTAGGATACCAGCACCAATGC	CUST_12014_PI222095114	1	1	151.545	44.5325		2004.03
ENSGACG00000000757	ENSGACT00000000977	TGCTTTGAAATCTACACGTGCATGGGAGCAGACGTCATGGAACACTCTGAATTTGAGAAC	CUST_12018_PI222095114	1	1	95.2986	111.488		7466.17
ENSGACG00000000757	ENSGACT00000000977	ACAGAAAAAGTTCTGCACATTTCTGTTCTTTTAGAAGGCCAGCGTCATGCTCTGCTGTAG	CUST_19529_PI225017757	0	0	4.9293	6.93441		4206.33
ENSGACG00000000758	ENSGACT00000000976	AAATGACTGGTATTACCTGAACATTGACATGTTCGGTAAAGACCTGGACCTGGTTCGGCA	CUST_19531_PI225017757	0	0	4.4581	1.47866		10204.7
ENSGACG00000000758	ENSGACT00000000976	TGGAAATGACTGGTATTACCTGAACATTGACATGTTCGGTAAAGACCTGGACCTGGTTCG	CUST_19532_PI225017757	0	0	4.23239	0.972788		4123.07
ENSGACG00000000759	ENSGACT00000000988	CATAGGCAACACTGATGGAGAAAGATATGAACATCTGAATGTTCTTATAGCCACAAAAAA	CUST_19467_PI225017757	0	0	7.60724	3.36264		7576.75
ENSGACG00000000759	ENSGACT00000000988	CCATAGGCAACACTGATGGAGAAAGATATGAACATCTGAATGTTCTTATAGCCACAAAAA	CUST_19468_PI225017757	0	0	7.28578	2.9499		4550.11
ENSGACG00000000761	ENSGACT00000000981	TGTTTCACAAACAGCTATCCAGTGATTGAGCCCTTCCTCAGAGAGTTCCCAAACCTGTAT	CUST_19482_PI225017757	1	0	8.33252	7.33308		1175.9
ENSGACG00000000761	ENSGACT00000000982	TTTCACAAACAGCTATCCAGTGATTGAGCCCTTCCTCAGAGAGTTCCCAAACCTGTATGT	CUST_19479_PI225017757	0	0	9.45178	4.62102		417.553
ENSGACG00000000761	ENSGACT00000000982	TACAGAATTCACAGACACTGTTTCACAAACAGCTATCCAGTGATTGAGCCCTTCCTCAGA	CUST_19480_PI225017757	0	0	3.88008	1.66473		382.694
ENSGACG00000000762	ENSGACT00000000983	AGTGCTGCAAATCATCCGGCAGCTGCTGGGAAGCACAGAGCCTCCAAAAGGTTTCCCTGA	CUST_19478_PI225017757	0	0	3.47266	2.42502		3027.95
ENSGACG00000000762	ENSGACT00000000983	GTGCTGCAAATCATCCGGCAGCTGCTGGGAAGCACAGAGCCTCCAAAAGGTTTCCCTGAA	CUST_19477_PI225017757	0	0	3.41718	0.123053		2531.37
ENSGACG00000000763	ENSGACT00000000984	ACACAAGTTGTGTCTATCGTCTGTCCTAAAAGGATCCAACTCCTCTGATGCTGGGACTTA	CUST_11964_PI222095114	1	1	76.9543	79.6561		2325.46
ENSGACG00000000763	ENSGACT00000000984	ACACAGAGCTTATTATATTACATCAGATGATACGTTACTGCATTCTAGCAGTACTTGGGG	CUST_11963_PI222095114	0	0	3.7503	2.62127		4177.72
ENSGACG00000000764	ENSGACT00000000986	GAATAAATCCAAGATTCCCTTTAAGTGGACCAAAGACCCAGGAGGAATCTCTGAGAGCAA	CUST_19471_PI225017757	1	0	15.7471	2.21237		4829.5
ENSGACG00000000764	ENSGACT00000000986	GAATAGACCAGGGAAGTTTCAAACTAAGGAGAATAAATCCAAGATTCCCTTTAAGTGGAC	CUST_19472_PI225017757	0	0	6.36617	6.63258		6066.04
ENSGACG00000000766	ENSGACT00000000992	GGAGGCCAACGTCTTCCAGCTTTACCACAAAAACACATTGTATTACTCCTTTAAAGCGAA	CUST_35534_PI222095114	1	1	346.099	135.397		4992.83
ENSGACG00000000766	ENSGACT00000000992	AAACACATTGTATTACTCCTTTAAAGCGAAGGACAACTACACAGCCCAGAGGTGGGTGAA	CUST_35533_PI222095114	1	1	327.71	107.222		1371.31
ENSGACG00000000766	ENSGACT00000000990	TACAAGAAAGGAAGTAGAACAACAAAGGAAAGTGTGACGGTGTCAGAGGAAGGCTCCATT	CUST_11911_PI222095114	0	0	8.00283	4.19388		1941.19
ENSGACG00000000766	ENSGACT00000000990	GGAGAAACAGCTTGAATACATTCAGCTGGCAGATTTCACAACAACTCAATTTATTAGAAA	CUST_11912_PI222095114	0	0	3.66525	0.473775		1243.73
ENSGACG00000000768	ENSGACT00000000991	GTCAGGAGGGACAACGACGATCTGCTATTCAACATTGAACCAGACGTAATCATGCAGTAA	CUST_19421_PI225017757	1	1	59.9184	34.4474		4147.1
ENSGACG00000000768	ENSGACT00000000991	ATTATTGTGAAACTGAATGGTAAATCTCTCATGGCCACAGCTGACTTGCAGGAAGCGCTG	CUST_19422_PI225017757	1	1	30.8959	12.7845		10328.3
ENSGACG00000000769	ENSGACT00000000993	AGGCCACGCCCTGCGCAAGAAGGTGCAGTTTGCCAAGGACGAGGACCTTCATGATATTTT	CUST_19418_PI225017757	0	0	9.16222	2.72522		2647.67
ENSGACG00000000769	ENSGACT00000000993	GAGGACCTTCATGATATTTTGGACTACTGGAAGGGAGTTTCTGCCCAGCAGAAGCTGTGA	CUST_19417_PI225017757	0	0	3.30998	0.125848		2162.04
ENSGACG00000000770	ENSGACT00000000997	TATGTTAGGGTGTACCAGACGCTGGGGGACATCATATTCTATGACCTGAAGGATCCATTT	CUST_19410_PI225017757	1	1	453.634	209.452		1848.28
ENSGACG00000000770	ENSGACT00000000997	ATCATATTCTATGACCTGAAGGATCCATTTGATGCTTCAGGCTACTACCACCTGGCTCTG	CUST_19409_PI225017757	1	1	172.037	69.8886		30049.2
ENSGACG00000000771	ENSGACT00000001008	TAGAGTGAATGAGTTGACTCCATGTATAGAAATCCCCAACCAACATAGACCTATATATCT	CUST_1153_PI225017757	1	1	123.64	48.1063		9537.43
ENSGACG00000000771	ENSGACT00000001008	AGGTTAAAAAACCTACATTCCACTTGACGTCACCGCTAACATCTGCAGCCATTGTGTGTC	CUST_1154_PI225017757	1	1	109.719	32.2222		3430.02
ENSGACG00000000775	ENSGACT00000000999	GAGACAAGAAACTTGTAGCCCTCTGGATTTTCCCAAGGACTGTATGGCTTCTGATATTGT	CUST_19406_PI225017757	0	0	4.17295	0.878281		1941.27
ENSGACG00000000775	ENSGACT00000000999	TGTATGGCTTCTGATATTGTGTTTCGCAATGGGACATGTACCTCTCGTACAACCACTGTG	CUST_19405_PI225017757	0	0	3.25304	0.110589		2146.76
ENSGACG00000000776	ENSGACT00000001000	AAGATGTGTGTGAATTACGAGGCTGCATTTGCCTGCTATTGTGAGGAAGGCTATGAACTC	CUST_50150_PI222095114	1	0	28.6117	19.5372		12681.8
ENSGACG00000000776	ENSGACT00000001000	TGCTATTGTGAGGAAGGCTATGAACTCATGCCTGATCAGTATTCATGTCGCAAGAGAGAG	CUST_50149_PI222095114	0	0	4.98928	11.5304		4690.48
ENSGACG00000000777	ENSGACT00000001004	TTCATCCGAACAGGTCACCTGATGGGCCCGGTGCTCTGCCACTCCTTCTGTAACTACATG	CUST_40586_PI225017757	1	1	50.6136	9.26493		3486.11
ENSGACG00000000777	ENSGACT00000001004	TCTGCCACTCCTTCTGTAACTACATGGGTTTCCCGGCTATCACCACGGCAATGGAGCACC	CUST_40585_PI225017757	1	1	33.2721	11.2081		3533.47
ENSGACG00000000778	ENSGACT00000001001	CCACGTTCATCTTCACACTACTCTGTGATGAATGTTTTGTACAAAGATATGAACTGTATT	CUST_40598_PI225017757	1	1	14158.1	1854.56		3164.42
ENSGACG00000000778	ENSGACT00000001001	CTGTGATGAATGTTTTGTACAAAGATATGAACTGTATTTATGAAATTTCGCTGCTCCAGC	CUST_40597_PI225017757	1	1	6076.2	1251.41		8275.41
ENSGACG00000000779	ENSGACT00000001002	AATTGCTCCCCGGGCCAAATGTGAAAAAAGCTGCTAAATGACCTGTAATGTGATGAAGTC	CUST_40594_PI225017757	1	1	1615.9	416.338		5412.57
ENSGACG00000000779	ENSGACT00000001002	AATGACCTGTAATGTGATGAAGTCCAGCTGAGACGCATCACAGCATGAATGAAAGTCAAT	CUST_40593_PI225017757	0	0	5.12822	53.6		7084.82
ENSGACG00000000780	ENSGACT00000001003	AAGGATCAATAACTTGTATTGTGTTTCTGGTGTATCGTTTGTTCTGCTGATCACTGGTCT	CUST_40589_PI225017757	1	0	17.1217	17.5259		4403.67
ENSGACG00000000780	ENSGACT00000001003	CAACTCAGACTGTTTCTGTACAAACACTTAAAGGATCAATAACTTGTATTGTGTTTCTGG	CUST_40590_PI225017757	0	0	3.69716	0.770697		1169.12
ENSGACG00000000782	ENSGACT00000001013	TGCCCCTTCTGTGGGACCTGGTTGACAGGGGAGCAGGGCCACATTAAACTCATCTTCCAA	CUST_50089_PI222095114	1	1	90.1248	72.6688		927.133
ENSGACG00000000782	ENSGACT00000001013	TACGTCAACTGCGGCCACGTACACGGCTACCACAATTGGGGCTATCGTAAGGAGAAGGGT	CUST_50090_PI222095114	1	0	20.4937	7.96808		2096.54
ENSGACG00000000784	ENSGACT00000001007	AATCCAAACTGAAGAAGAAGTTCCAGTGTGTGTTTGAGGGGATCGCTAAAGCAGGAAACC	CUST_50124_PI222095114	1	1	1528.11	823.788		5883.32
ENSGACG00000000786	ENSGACT00000001010	CGACTCATTCAGTTCGTGAGGACTCAGCTTCTGCCCAAATACAGACAGAAACACACTTAA	CUST_1129_PI225017757	1	1	1146.64	134.436		4978.45
ENSGACG00000000786	ENSGACT00000001010	TCGACTCATTCAGTTCGTGAGGACTCAGCTTCTGCCCAAATACAGACAGAAACACACTTA	CUST_1130_PI225017757	1	1	1164.09	110.748		13372.1
ENSGACG00000000787	ENSGACT00000001016	TTCTAGTGTCCTGGACGTATCTGCGCTAGTAGTTCTGTTCTAAAAAAGTTCAATCCATTC	CUST_1117_PI225017757	1	1	4813.27	1762.38		1224.55
ENSGACG00000000787	ENSGACT00000001016	AACTGGATTCAGCCAGCTGTTACATCTTTCACTTTGATTCTCCATCCTTTTTCCTGTGTT	CUST_1118_PI225017757	1	1	4060.47	1008.33		3751.45
ENSGACG00000000789	ENSGACT00000001014	AGAAAAACACCTCCAGAGTGAAACCATGAATCCCGAATATGACTACCTCTTTAAGCTCCT	CUST_50088_PI222095114	1	1	37.7511	21.1431		5549.31
ENSGACG00000000789	ENSGACT00000001014	AAACAAGTGTGACCTGACCACTAAGAAAGTAGTGGACTACACAACAGCCAAGGAGTTTGC	CUST_1121_PI225017757	1	0	32.3331	15.8462		2619.34
ENSGACG00000000790	ENSGACT00000001015	CAATTATTATCGTCAAAAGGCAACTATCCGTGTGCCAATTAAGTGGATGGCCATCGAGAG	CUST_1119_PI225017757	1	1	53.0451	23.3527		4506.33
ENSGACG00000000790	ENSGACT00000001015	CTTCGGCCTGTCAAAGAAAATCTACAGCAGCAATTATTATCGTCAAAAGGCAACTATCCG	CUST_1120_PI225017757	1	1	75.2816	26.3248		3626.79
ENSGACG00000000791	ENSGACT00000001020	ATCTGCAGCTTCTGCTGGAGGAACAAGACTTGGAACGAAAATTTGAACTATTGAACAAAG	CUST_10890_PI222095114	1	1	47.5191	19.3167		2745.36
ENSGACG00000000791	ENSGACT00000001020	ATTTGAACTATTGAACAAAGAGCTGAGGGACATAATGGCAATTGAAGAGGGGCAGAAGAC	CUST_10889_PI222095114	1	1	45.605	15.0537		9388.27
ENSGACG00000000792	ENSGACT00000001056	AAGACAAGTGACATGCCGTATGTCCTCGCTCAAACAAATGCCCAAACCATGGACAAGAAA	CUST_10744_PI222095114	0	0	3.2808	3.03514		3303.59
ENSGACG00000000792	ENSGACT00000001053	CCGATTATCGGCGTTAATGGAAAACTGAGGAGAGAAAAAGAAACGAGTGTGATGACGAAA	CUST_50231_PI225017757	0	0	3.58935	0.389753		3956.39
ENSGACG00000000792	ENSGACT00000001053	ATTCTCCTCTCAAGTAGTTTCCGATTATCGGCGTTAATGGAAAACTGAGGAGAGAAAAAG	CUST_50232_PI225017757	0	0	3.33293	0.230172		2358.93
ENSGACG00000000792	ENSGACT00000001056	TCAAACAAATGCCCAAACCATGGACAAGAAAGCGTATACTTCTGCCTGGGAGAACGACAA	CUST_10743_PI222095114	0	0	3.24366	0.0809824		3375.92
ENSGACG00000000793	ENSGACT00000001025	ACAGACTAGCTGTTATTCCAGAGGTTGCCTGTGTTGAACTGAAAACCGATCTTTTTCAGA	CUST_1079_PI225017757	1	1	2258.81	571.018		2612.82
ENSGACG00000000793	ENSGACT00000001025	GCTCCATTGGCGGTATAATTTCAAACTGATTTGAACTCATTTTACTTGGTAAAATGGTGT	CUST_1080_PI225017757	1	1	1224.75	259.572		805.313
ENSGACG00000000793	ENSGACT00000001023	GACCAAGCAGTTGTTATCCTCCACCTCCAAGAAGAAAGAAATTGTTATTGTTATTTTATC	CUST_1084_PI225017757	1	1	301.386	56.0021		14271
ENSGACG00000000794	ENSGACT00000001017	ATTGAATCCGGATTGCAGCTTGCCAACACGGTAAGAATAAACACAGGAAACCTCCAGGAA	CUST_1115_PI225017757	1	1	97.3272	28.1656		4870.07
ENSGACG00000000794	ENSGACT00000001017	ACTGATTGAATCCGGATTGCAGCTTGCCAACACGGTAAGAATAAACACAGGAAACCTCCA	CUST_1116_PI225017757	1	1	136.233	24.089		5804.02
ENSGACG00000000795	ENSGACT00000001018	ATAGACACAGTTATACAGAATGCAACACTCTTGTCTGTCATTTGTTCTCTTCTTTCTTTC	CUST_1114_PI225017757	0	0	6.14369	3.03388		2481.37
ENSGACG00000000795	ENSGACT00000001018	AGACACAGTTATACAGAATGCAACACTCTTGTCTGTCATTTGTTCTCTTCTTTCTTTCTC	CUST_1113_PI225017757	0	0	3.4874	0.241395		922.268
ENSGACG00000000796	ENSGACT00000001021	AGAGGAAGTAGAAAGAGAAGAGATGTGCAGTTCCTTGTTGTCTCTAACCGAAGACCAACC	CUST_1087_PI225017757	0	0	5.46807	4.12452		12412.7
ENSGACG00000000796	ENSGACT00000001021	GAGAGGAAGTAGAAAGAGAAGAGATGTGCAGTTCCTTGTTGTCTCTAACCGAAGACCAAC	CUST_1088_PI225017757	0	0	4.76525	1.2344		777.661
ENSGACG00000000797	ENSGACT00000001022	TATGCGGAGCTGGAGGGCGTCCACCTCAGTGAACTGACACTTACTGAGGAAAGCTGTGAG	CUST_1086_PI225017757	0	0	7.90855	5.90733		1134.01
ENSGACG00000000797	ENSGACT00000001022	TTACTGAGGAAAGCTGTGAGGAGGAGCCTCAGTACTCGCAGTCCATCTGCACCGTCTCCT	CUST_1085_PI225017757	0	0	3.77901	2.26891		8213.6
ENSGACG00000000798	ENSGACT00000001024	TTGTCGGAGAAGGAGGAGATAGAGGGTCCAACAGCACTTTGAGGCCTAACCTGGTCCCCT	CUST_1082_PI225017757	1	1	270.068	107.884		7561.56
ENSGACG00000000798	ENSGACT00000001024	ATAGATGAAGTAGGAGGAATAAGTAGCAGCAGTAGCATCGCCCCATCCAAAAGCCACAAA	CUST_1081_PI225017757	0	0	5.22267	4.50806		1320.54
ENSGACG00000000799	ENSGACT00000001026	CATGTATTGTGAGCTCTACTCTTTCTTCGGAGACAGCCTGGCGGTCCGGTTCAGCACTGG	CUST_1078_PI225017757	1	1	298.29	75.0756		18548.7
ENSGACG00000000799	ENSGACT00000001026	ATGTATTGTGAGCTCTACTCTTTCTTCGGAGACAGCCTGGCGGTCCGGTTCAGCACTGGG	CUST_1077_PI225017757	1	1	296.191	61.0208		21950
ENSGACG00000000800	ENSGACT00000001030	ATTACTTCAGAAAGTTCAGGAAGAGGAAAGAGAAGGGAGACCTACCCGGAGAATCTGACA	CUST_1029_PI225017757	0	0	3.6035	0.622775		13807.5
ENSGACG00000000800	ENSGACT00000001030	TTCAGGATTACTTCAGAAAGTTCAGGAAGAGGAAAGAGAAGGGAGACCTACCCGGAGAAT	CUST_1030_PI225017757	0	0	3.47397	0.256319		4345.72
ENSGACG00000000801	ENSGACT00000001029	GCTGAAGCACTATCTTTGAGCTGGTCAACGTTTATACTCGTAAGAAATAAAGAGATCAAG	CUST_10871_PI222095114	0	0	12.0776	8.38642		1022.45
ENSGACG00000000801	ENSGACT00000001033	ACCATGAAAAAAGAGGGAATACAGACACGCAACCGAAAAATGTCCAACAAGTCCAAGAAG	CUST_10824_PI222095114	0	0	4.49027	1.25654		10278.5
ENSGACG00000000801	ENSGACT00000001033	CCATGAAAAAAGAGGGAATACAGACACGCAACCGAAAAATGTCCAACAAGTCCAAGAAGA	CUST_10823_PI222095114	0	0	3.40508	0.21856		5169.95
ENSGACG00000000802	ENSGACT00000001027	CATGACGGGTTACTGCTACTACGGTAGCCGCTGCCTGTTTGTCCACAATGCCACAGAGCA	CUST_1076_PI225017757	1	1	59.846	37.6607		2560.03
ENSGACG00000000802	ENSGACT00000001027	ATGACGGGTTACTGCTACTACGGTAGCCGCTGCCTGTTTGTCCACAATGCCACAGAGCAG	CUST_1075_PI225017757	1	1	58.1023	33.2271		7611.57
ENSGACG00000000803	ENSGACT00000001028	TACACTTCAGGTATGAGGACCACCTCTCAGTCGGTGATCAAGCGGCAGAAGGTCAGCCAG	CUST_10874_PI222095114	1	1	39.8301	26.1031		4214.53
ENSGACG00000000803	ENSGACT00000001028	AAAGCGGAGTGTATAATCAGGCTGCCCAAAGCCACAAAAACTCCTCTAAAGACTAAGCTG	CUST_1073_PI225017757	1	0	19.118	13.2064		10370.5
ENSGACG00000000804	ENSGACT00000001035	TGTGTACATAATGTTTTTACTACTCTTTGTTTGGTTGACATCTCAGCTGACAGTGAACTG	CUST_1020_PI225017757	1	1	4568.25	1171.09		2351.65
ENSGACG00000000804	ENSGACT00000001035	GCTTGCATCAGACAAACTGTGACAAACATTTTCCAATGAAATCATTTATTAGCATCTCTG	CUST_1019_PI225017757	1	1	3625.01	794.597		1553.54
ENSGACG00000000805	ENSGACT00000001037	AGCCTGTCTCTCTGTATGACAAACTCTAAGCAGGGGGAGCCCTGCTTCTACGTGATTGGA	CUST_1015_PI225017757	1	1	105.146	56.9656		8788.19
ENSGACG00000000805	ENSGACT00000001037	AGATACAGGTGTCGGACCAGCTGGTGGAGATCAATAGAGACAGCACATCGGGGATGACAC	CUST_10816_PI222095114	1	1	71.6913	34.4809		907.602
ENSGACG00000000806	ENSGACT00000001034	ATGGACGAACTGGAGAACGCTACTCCTTCAAGAGGGTGGAGATAAAGACCAGACCCAAAA	CUST_1022_PI225017757	0	0	5.17657	2.22796		319.422
ENSGACG00000000806	ENSGACT00000001034	TACTCCTTCAAGAGGGTGGAGATAAAGACCAGACCCAAAAACATAGTGGGAACATCCTGA	CUST_1021_PI225017757	0	0	4.15206	0.854065		1576.84
ENSGACG00000000807	ENSGACT00000001043	TAAACAGGAGACAGAGGTGGAGTTGTACAATGAATTCCCGGAGCCTATAAAACTGGATAG	CUST_986_PI225017757	1	1	1803.05	975.94		58498
ENSGACG00000000807	ENSGACT00000001039	CTTAAACAGGAGACAGAGGTGGAGTTGTACAGAATGACAGAGCTAAACCTTCAGCAGAAA	CUST_1011_PI225017757	1	1	585.066	281.68		7474.75
ENSGACG00000000807	ENSGACT00000001044	CCGCGTCTCCTCACACAGAGCAATGTTGTTTATTCAGATGGCAATGAACATGATTATTAT	CUST_984_PI225017757	1	1	65.1398	29.1513		70074
ENSGACG00000000807	ENSGACT00000001044	TATTCAGATGGCAATGAACATGATTATTATAACGACGTGTGTGATTATACCACGTCGGCA	CUST_983_PI225017757	0	0	5.00745	1.896		63820.4
ENSGACG00000000808	ENSGACT00000001036	AAATGAAGTCTCCTTCAGAGATTAACCTCCATGATGTAGAGCCGGTAGAACTTCCTGGTC	CUST_1017_PI225017757	0	0	3.64353	0.665882		1637.94
ENSGACG00000000808	ENSGACT00000001036	TAAATGAAGTCTCCTTCAGAGATTAACCTCCATGATGTAGAGCCGGTAGAACTTCCTGGT	CUST_1018_PI225017757	0	0	3.25787	0.0873892		19941.4
ENSGACG00000000809	ENSGACT00000001038	ATGAAGGCACGGAAAAAGCTCCAATGCAGCTGTTATGTGTCTTTTATATAGTGGACGAGG	CUST_1014_PI225017757	0	0	13.9363	16.1692		5737.03
ENSGACG00000000809	ENSGACT00000001038	TGAAGGCACGGAAAAAGCTCCAATGCAGCTGTTATGTGTCTTTTATATAGTGGACGAGGG	CUST_1013_PI225017757	0	0	5.71115	4.78312		3000.08
ENSGACG00000000810	ENSGACT00000001042	TCCCTTATGTCACGAAGTTTAGCTCACACAGGAAGTCAACGGTTTCCTGTTGTTCCAAAA	CUST_988_PI225017757	1	1	1470.06	178.954		72308.6
ENSGACG00000000810	ENSGACT00000001042	AGCTCACACAGGAAGTCAACGGTTTCCTGTTGTTCCAAAATAAACAAACAGCATGAAAAG	CUST_987_PI225017757	1	1	726.337	104.789		58720.9
ENSGACG00000000810	ENSGACT00000001045	GCCAGATTACAATAAAATCACCTTCAAGGAGAATCCAGCGATCCCATTGGAGCAGATCGT	CUST_10782_PI222095114	1	1	150.568	22.9534		8249.63
ENSGACG00000000811	ENSGACT00000001041	GTCCAATAAAAATCCCTTGTTCCCAGCTTCAGAACCCCACACATATGATGCATACTCCCA	CUST_10790_PI222095114	1	1	34.8635	24.3716		20792.1
ENSGACG00000000811	ENSGACT00000001040	ACCATATAAAGGTTTTATGAAGAACGCGCCTATGGGGTTTCTACTGAGAACCCTTTTATT	CUST_991_PI225017757	1	0	13.4657	8.31484		41655.2
ENSGACG00000000811	ENSGACT00000001040	GTTCTGTCCAGAACTTTTCTACCATATAAAGGTTTTATGAAGAACGCGCCTATGGGGTTT	CUST_992_PI225017757	0	0	9.10128	8.0254		51826.6
ENSGACG00000000811	ENSGACT00000001041	TCCCAGAAAAACATTCAGGCTTCAGGTCTCGTTCTTATGAACACCACAAAGGGCGTGAAT	CUST_990_PI225017757	0	0	13.3671	7.40781		72311
ENSGACG00000000812	ENSGACT00000001051	AACAAGACCCAGATTGATCAGTACATTGACGTGATACGCACCCAGATCAACACCACAATG	CUST_10754_PI222095114	1	1	88.3654	38.0063		1226.85
ENSGACG00000000812	ENSGACT00000001051	CAGATTGATCAGTACATTGACGTGATACGCACCCAGATCAACACCACAATGGCCAAGTAA	CUST_10753_PI222095114	1	1	80.7646	37.069		661.44
ENSGACG00000000814	ENSGACT00000001049	ATCCTGAGAGGGAGTATGTTAGGCCTTGAAAATGATGTGATTCTTATAAATACGCTAAAG	CUST_973_PI225017757	1	1	3736.65	1035.21		40635
ENSGACG00000000814	ENSGACT00000001049	GATTGATATTGTATTCCTTTGATGAATGTGATCCTGAGAGGGAGTATGTTAGGCCTTGAA	CUST_974_PI225017757	1	1	3684.17	896.411		47119.8
ENSGACG00000000815	ENSGACT00000001063	TCTTAAGTGTCCTTTGCACACAGTATTGAAGTTGACCCCCATGGCTTACGGATGTAAAGT	CUST_41295_PI222095114	1	1	714.771	460.367		730.003
ENSGACG00000000815	ENSGACT00000001063	TGGCATATTTCCTGGACAAGACTGCAGATGAGTTGCCTTATCTTAAGTGTCCTTTGCACA	CUST_41296_PI222095114	1	1	689.781	445.105		306.785
ENSGACG00000000815	ENSGACT00000001060	ACTGCAGATGAGTTGCCTTATCTTAAGTGTCCTTTGCACACAGTATTGAAGTTGACCCCC	CUST_41302_PI222095114	1	1	610.123	301.015		9265.73
ENSGACG00000000816	ENSGACT00000001052	TTTATTGATGAATGACTGCAGATCTCTTTAATTACCGAACATCAGTCTGTCTTTCCACGT	CUST_947_PI225017757	1	1	1580.88	692.344		26154.1
ENSGACG00000000816	ENSGACT00000001052	CTCAGCGATGTTTTTGAACAAAAGGAGGGATATGATGACAGGTTGTATATTTTCTAAAAG	CUST_948_PI225017757	1	1	834.548	394.951		42044.6
ENSGACG00000000817	ENSGACT00000001054	TAACTATTTCCGTGAGGACGAGGAGATCTACAAGGAGTTCTTTGACATTGCAAACGACGT	CUST_50229_PI225017757	1	0	23.2791	5.20631		6618.74
ENSGACG00000000817	ENSGACT00000001054	ATAACTATTTCCGTGAGGACGAGGAGATCTACAAGGAGTTCTTTGACATTGCAAACGACG	CUST_50230_PI225017757	1	0	23.4807	6.38275		3194.78
ENSGACG00000000818	ENSGACT00000001055	TGACTCACCTTCTTCCTGCCACAGAGTACCGTGTCTGCCTCACCGTTTCTTATTCTATTC	CUST_50227_PI225017757	1	1	143.369	79.4137		4260.03
ENSGACG00000000818	ENSGACT00000001055	GGATGTCCAGGAGTACAACCTGACTCACCTTCTTCCTGCCACAGAGTACCGTGTCTGCCT	CUST_50228_PI225017757	1	1	99.2993	55.2565		1421.09
ENSGACG00000000819	ENSGACT00000001057	AGAAATTACAGATCAGAGTCGAGCATTCCAAGTCTTGGGGACAAACAGGGACATCATCCT	CUST_50223_PI225017757	1	1	55.6523	24.5589		3340.89
ENSGACG00000000819	ENSGACT00000001057	GATGAATTTTCATTCAAATGAGGTGACTCAAGAAATTACAGATCAGAGTCGAGCATTCCA	CUST_50224_PI225017757	1	0	14.8683	10.3896		5151.97
ENSGACG00000000819	ENSGACT00000001059	GCTCTGCAGCTGAGAAGTTTAACCATTAAAAGGACGCCATCTACTGATGTAAGTGCTAAC	CUST_50219_PI225017757	0	0	4.04404	2.56511		2281.13
ENSGACG00000000819	ENSGACT00000001059	AGCTCTGCAGCTGAGAAGTTTAACCATTAAAAGGACGCCATCTACTGATGTAAGTGCTAA	CUST_50220_PI225017757	0	0	3.94428	1.80926		692.2
ENSGACG00000000820	ENSGACT00000001062	TTCATCCAGTTCTGTAAGACACTCTACAGCATGTTCCACGGCGACCCCGAGGAGAGCGAG	CUST_41298_PI222095114	1	1	808.283	231.226		3187.14
ENSGACG00000000820	ENSGACT00000001065	GTTCATCCAGTTCTGTAAGACACTCTACAGCATGTTCCACGGCGACCCCGAGGAGAGCGA	CUST_41292_PI222095114	1	1	867.992	148.888		7135.31
ENSGACG00000000821	ENSGACT00000001061	GGGGTTTAATGTGCTGCATTAGTTGCTTGTAGTGCAAAAGAAGCTTACTGTGCTCTTAGA	CUST_50176_PI225017757	1	1	1261.52	471.331		5224.61
ENSGACG00000000821	ENSGACT00000001061	AGTGCAAAAGAAGCTTACTGTGCTCTTAGACACATATGGGACTTGATAAATATCAGTTAC	CUST_50175_PI225017757	1	1	929.069	402.912		2098.38
ENSGACG00000000822	ENSGACT00000001067	TAAGTTACCATTGTTACTCCATACGTGATGGAGCGGCGAGACAAGTTTGAGTACCGTATG	CUST_50164_PI225017757	1	1	2193.34	551.893		4948.4
ENSGACG00000000822	ENSGACT00000001067	GTACCTGATTACGGATCTTCATAGTTAAACGGTGAAACCTTAGAATTAGTCACATTAAAC	CUST_50163_PI225017757	1	1	2878.37	536.816		6256.31
ENSGACG00000000822	ENSGACT00000001066	TGCTTTTGTTCACATGGATCGAATGGAGGATGCCGTGGAGGCCATTAATCAGTTAGACAA	CUST_41290_PI222095114	1	1	450.103	248.755		4340.19
ENSGACG00000000822	ENSGACT00000001066	TTAATCAGTTAGACAACACGGCTTTTAAAGGCAAACTGATGAGCGTGAAGCTTTCGACTA	CUST_41289_PI222095114	1	1	183.628	103.04		11944.5
ENSGACG00000000823	ENSGACT00000001064	CCCAACAACATATCACTGATTGTATTTGATGTACTTTTACTCCTTCTTTGTATCACTGCC	CUST_50170_PI225017757	1	1	830.683	280.02		1974.5
ENSGACG00000000823	ENSGACT00000001064	CCAACAACATATCACTGATTGTATTTGATGTACTTTTACTCCTTCTTTGTATCACTGCCC	CUST_50169_PI225017757	1	1	764.975	208.92		4195.86
ENSGACG00000000824	ENSGACT00000001070	AGGCGCAGTGTTGTTATATAGATTGTTTGGCATAAATACACATCCTTTTGCCAGGCTAAA	CUST_41242_PI222095114	1	1	92143.7	27782.6		5765.51
ENSGACG00000000824	ENSGACT00000001072	TGAGGCGCAGTGTTGTTATATAGATTGTTTGGCATAAATACACATCCTTTTGCCAGGCTA	CUST_41238_PI222095114	1	1	90200.7	26489.7		1121.41
ENSGACG00000000825	ENSGACT00000001071	TCCCGACGGCTTTGCCCCCAATCTTTTTACAAAAGCATCAGACAAAACTGTAACTTTTTT	CUST_50115_PI225017757	1	1	22645.4	7557.28		8195.83
ENSGACG00000000825	ENSGACT00000001071	GTCCCGACGGCTTTGCCCCCAATCTTTTTACAAAAGCATCAGACAAAACTGTAACTTTTT	CUST_50116_PI225017757	1	1	22572.5	7489.09		451.647
ENSGACG00000000825	ENSGACT00000001069	AAAGGCATTCTTCCTCCTAAAGAGGTTCCTAAAGATGACGAAGAGGAGGAGTTGGCTCTT	CUST_41283_PI222095114	1	1	1055.01	275.867		9105.23
ENSGACG00000000825	ENSGACT00000001069	AAGAAAGGCATTCTTCCTCCTAAAGAGGTTCCTAAAGATGACGAAGAGGAGGAGTTGGCT	CUST_41284_PI222095114	1	1	849.69	244.328		9268.53
ENSGACG00000000826	ENSGACT00000001068	AACAATAACCATCAATCAAACCGGCCTCCTTGGATGAACTCCAGTCAGTCTGAGAGCAGG	CUST_50162_PI225017757	1	1	50.7644	10.2627		2837.76
ENSGACG00000000826	ENSGACT00000001068	TGGATGAACTCCAGTCAGTCTGAGAGCAGGAACTTCCATAGCATGCACGGGGCACCTGGT	CUST_50161_PI225017757	1	1	46.1306	7.9059		6449.73
ENSGACG00000000827	ENSGACT00000001085	TGTGGCTCCTAAAACCTAGCAAACATCAGACAAACCTCAGCAATGTTCTGGTCCTCAACA	CUST_10991_PI225017757	1	1	437.675	182.048		7813.33
ENSGACG00000000827	ENSGACT00000001085	CATATTTTTAATTTAACACTTATTCTAACCGCGTCCCCCTTCGCCTGCACAGCTGATGTG	CUST_10992_PI225017757	1	1	558.365	178.933		8515.4
ENSGACG00000000828	ENSGACT00000001074	AGTCTTGGCTGATTTTCATTAGAAACCCCTTCCAAAAAGATTCAAAAGCCCGGCGTCCTG	CUST_50109_PI225017757	0	0	5.1526	1.94809		6922.71
ENSGACG00000000828	ENSGACT00000001074	GAGTCTTGGCTGATTTTCATTAGAAACCCCTTCCAAAAAGATTCAAAAGCCCGGCGTCCT	CUST_50110_PI225017757	0	0	3.88122	0.846386		10051.4
ENSGACG00000000829	ENSGACT00000001073	GGCGCCGATTAGCTAGTGACTTATTGTCTACTCAAGTAGACCCTACTTCACTATATCTTT	CUST_50111_PI225017757	1	1	49.0265	19.8962		6221.36
ENSGACG00000000829	ENSGACT00000001073	ACTAAATTCCAAATTCAAAGCGTAAAGATGAATCTGATTGCCTCCACACAGCGGTGGCTG	CUST_50112_PI225017757	1	1	42.3823	15.9684		10487
ENSGACG00000000829	ENSGACT00000001073	GGCGCCGATTAGCTAGTGACTTATTGTCTACTCAAGTAGACCCTACTTCACTATATCTTT	CUST_41235_PI222095114	1	1	50.5684	8.71312		4988.96
ENSGACG00000000830	ENSGACT00000001075	CACCGGTATCCTGCTGGCCGTCACCATCATCTATCAGTACTTTGAGATCTTTGTAAAAGA	CUST_41232_PI222095114	1	1	1809.15	433.259		2411.63
ENSGACG00000000830	ENSGACT00000001075	TTTGAGATCTTTGTAAAAGAGCAAAGTGAAGTAGGCAGCATGGGGGCTCTGCTCTTTTAG	CUST_50107_PI225017757	1	1	1161.71	257.716		7598.47
ENSGACG00000000831	ENSGACT00000001076	TTTTGGCCTCCAGAACTTGATCAACATTATCTCTGAGCTGGAGGATCACAGTACTGACTG	CUST_50106_PI225017757	1	1	1091.2	672.615		3543.62
ENSGACG00000000831	ENSGACT00000001076	TTTGGCCTCCAGAACTTGATCAACATTATCTCTGAGCTGGAGGATCACAGTACTGACTGA	CUST_50105_PI225017757	1	1	1118.57	599.417		19119.1
ENSGACG00000000832	ENSGACT00000001077	TGGTGTCCCTTCTCCAGGTAGACCCGGCTCCCAGCGGAGGGACAGTTATTCATAATTCCT	CUST_50104_PI225017757	1	1	165.387	77.1208		1686.65
ENSGACG00000000832	ENSGACT00000001077	TATTACACAGGCCTGGCTATGTATTACCACTTGTTACTCCAGGTGCCATGCTTCTTCATC	CUST_50103_PI225017757	0	0	4.08555	0.937511		7549.53
ENSGACG00000000833	ENSGACT00000001081	AACAGGTCTAATTTGGTGGCGCTGGTTCTGGAGAGCTGGGTGGTTTTCTCATTAAGAAAA	CUST_50055_PI225017757	1	0	26.9681	15.6987		1389.53
ENSGACG00000000833	ENSGACT00000001081	TGAGGTCAGAGAGTATGTTCGCTCAGAGATGAGTCAGCACTGTGCAAACAGGTCTAATTT	CUST_50056_PI225017757	0	0	4.35201	1.47918		1045.88
ENSGACG00000000834	ENSGACT00000001078	AGTAAGTGTCGAAATGAGGCCGTGTGAAGCAACTTCTTATTCAAGCAAAAGCAGAAATAC	CUST_41226_PI222095114	0	0	27.1975	76.5029		9440.56
ENSGACG00000000834	ENSGACT00000001079	GAATCAAGAAAACAAGGAGATGTATGTTTTTTCATTCGTCGTCATTTTGCAGGAAAGAAC	CUST_41223_PI222095114	0	0	3.56534	0.160723		3059.1
ENSGACG00000000834	ENSGACT00000001079	TGCCAGCAGTTTCAGCAGTTGAATCAAGAAAACAAGGAGATGTATGTTTTTTCATTCGTC	CUST_41224_PI222095114	0	0	3.20537	0.107936		5368.25
ENSGACG00000000836	ENSGACT00000001082	TTACTCCGGCATCAATGAGATTGACAATGATTTTTACCACTTTGCTGCCCTCCTGAAGTC	CUST_10998_PI225017757	1	1	1997.81	1242.07		1342.63
ENSGACG00000000836	ENSGACT00000001082	TACTCCGGCATCAATGAGATTGACAATGATTTTTACCACTTTGCTGCCCTCCTGAAGTCC	CUST_10997_PI225017757	1	1	2042.53	1188.16		3833.71
ENSGACG00000000837	ENSGACT00000001083	CACAGAGTGGTGTGTCGTTGTGTTTTAGTTTCAATTCATATTCATACATTCATACACATG	CUST_10995_PI225017757	0	0	4.5635	1.65242		1854.6
ENSGACG00000000837	ENSGACT00000001083	TTAAGACGTCTGAGACTACTCGAGTGGATGTGGACGGGTCTAACAGCAATGTTTCAGAAT	CUST_10996_PI225017757	0	0	4.67606	1.64307		2407.07
ENSGACG00000000839	ENSGACT00000001089	AGACCAAATTCGAGGACCTGAACAAGAAGAAGGACACCAAGGAAATCTACACCCACTTCA	CUST_41164_PI222095114	1	1	2622.82	1046.43		7408.89
ENSGACG00000000840	ENSGACT00000001087	TGGATACACTGGAAGTGGTCCTATTCAACTGTGGCAGTTTCTGCTAGAACTTCTCACAGA	CUST_10988_PI225017757	0	0	4.99536	3.31971		1877.11
ENSGACG00000000840	ENSGACT00000001087	TATTCAACTGTGGCAGTTTCTGCTAGAACTTCTCACAGACCGCAGCTGTCAGTCATGTAT	CUST_10987_PI225017757	0	0	3.26194	0.0871716		751.942
ENSGACG00000000841	ENSGACT00000001090	GATGTTTCCTGCCATGAGAGTGAAGATCGCCGGCCTGGACCCTCACCAGCAGTACTACAT	CUST_11708_PI222095114	1	1	931.082	841.47		3435.22
ENSGACG00000000841	ENSGACT00000001090	ATGTTTCCTGCCATGAGAGTGAAGATCGCCGGCCTGGACCCTCACCAGCAGTACTACATC	CUST_11707_PI222095114	1	1	910.754	760.382		13330
ENSGACG00000000843	ENSGACT00000001091	CCACGCTTTTGAACAAAAGACCCTCACACCAGAACAGTGGGACAAACAGAAATCACAATG	CUST_10920_PI225017757	1	1	2433.37	603.074		4524.45
ENSGACG00000000843	ENSGACT00000001091	CACGCTTTTGAACAAAAGACCCTCACACCAGAACAGTGGGACAAACAGAAATCACAATGA	CUST_10919_PI225017757	1	1	2324.8	584.123		2507.46
ENSGACG00000000844	ENSGACT00000001092	GTTTATTCAGTATTTTAGTTCGTGCAGGCTGTTGACCTCTGACCTCCTCAATGGGGATTA	CUST_10917_PI225017757	1	1	99.1957	20.5681		11979.1
ENSGACG00000000844	ENSGACT00000001092	AAGCAGTCGAAGGAACAGACGTGAAGCTGCGTTTATTCAGTATTTTAGTTCGTGCAGGCT	CUST_10918_PI225017757	0	0	3.23926	0.328094		2554.54
ENSGACG00000000845	ENSGACT00000001103	TGTTTATGATCATGAGCCTCAGCTTTATCATCATTGATTGGACGTCGGGCAGCAGCAAAG	CUST_32153_PI225017757	1	0	12.9493	4.37517		20411.7
ENSGACG00000000845	ENSGACT00000001103	TCTACATTCGTATTGTTCCCAAAGAAGAGGAGCCAATGACCTCATTCCCCAAAGTCATGG	CUST_32154_PI225017757	0	0	3.71643	2.64174		16138.2
ENSGACG00000000846	ENSGACT00000001093	CGTTAGCAGGTGCAACATCTCTTCCATTTTTATCACTCTGTTCACAAATTCAAATCAAAT	CUST_10915_PI225017757	1	1	835.16	180.209		2556.4
ENSGACG00000000846	ENSGACT00000001093	TGTACAGTGACTAAAAGCTTCCAGGCGAAGCGTTAGCAGGTGCAACATCTCTTCCATTTT	CUST_10916_PI225017757	1	1	722.076	161.359		2944.88
ENSGACG00000000847	ENSGACT00000001095	ATTTTGGACCAGAAGGACAACGATTTTTACGCCAAGTTCAGCACAAAGCCCACAAAGCTC	CUST_10912_PI225017757	0	0	12.3296	12.5113		7574.4
ENSGACG00000000847	ENSGACT00000001095	TTTTGGACCAGAAGGACAACGATTTTTACGCCAAGTTCAGCACAAAGCCCACAAAGCTCA	CUST_10911_PI225017757	0	0	7.28515	11.3326		7057.37
ENSGACG00000000848	ENSGACT00000001094	TGAAAGAGACAGATATTGTTCTCAGGAGTTGGTGGAGACCAAACCAGACGCAAAAGAGAC	CUST_10914_PI225017757	1	1	405.688	129.231		448.059
ENSGACG00000000848	ENSGACT00000001094	GATGGAACAGCACGCAACTTAATGCTGAAGCTGCTCCAATCTGCTGGAAGTGTAAACAAT	CUST_10913_PI225017757	1	1	177.299	83.2078		4090.93
ENSGACG00000000850	ENSGACT00000001096	CTGTCTGTCGTTTGATCGCAGGAAACAAATTAAGTTATGAAATGTGTAAGCAGAATTTTC	CUST_10910_PI225017757	1	1	8727.42	3909.85		3823.97
ENSGACG00000000850	ENSGACT00000001096	GTGGCATGCTCCATAAATATGAGGTTTGATATGCAAATAGTCTTGATATGTGGGCCATTT	CUST_10909_PI225017757	1	1	5861.12	1931.84		3747
ENSGACG00000000851	ENSGACT00000001099	AGGATAATATTCTTTAAAAATGGCGTGAGTCAGGGCGTCGCCTATGACAACCTGTACGAG	CUST_10903_PI225017757	1	0	35.2389	20.6837		2842.82
ENSGACG00000000851	ENSGACT00000001099	CAGGATAATATTCTTTAAAAATGGCGTGAGTCAGGGCGTCGCCTATGACAACCTGTACGA	CUST_10904_PI225017757	1	0	27.3223	22.0608		2697.56
ENSGACG00000000852	ENSGACT00000001097	TGCTGAAGGAAGTGGATGAAGTGTTTGAGAAGTACAAGAGTGAACAGGATGCAGCTCAGA	CUST_10907_PI225017757	1	0	9.09644	6.90703		1507.48
ENSGACG00000000852	ENSGACT00000001097	TATCAAGAGGTGCTGAAGGAAGTGGATGAAGTGTTTGAGAAGTACAAGAGTGAACAGGAT	CUST_10908_PI225017757	0	0	9.20367	4.09419		1664.97
ENSGACG00000000853	ENSGACT00000001105	ATCAGTCTCAAATGAGGCCCTGGCATGTCAAGCACGTCAGCTAAATAGCTGTGGTTTAAA	CUST_32150_PI225017757	1	1	1703.21	454.207		5633.94
ENSGACG00000000853	ENSGACT00000001105	ATAGCTGTGGTTTAAACGAATATGTCAAAGTGCAAAGAAATTGTTAACGGCAGGTAAACT	CUST_32149_PI225017757	1	1	931.527	203.858		2308.16
ENSGACG00000000854	ENSGACT00000001100	TCACATCGCTGAATGTGTTATATTTCCTATTCCATCATCTCAGAGTCAAAGTGCTTTTTT	CUST_32160_PI225017757	0	0	3.39617	0.209286		9357.98
ENSGACG00000000854	ENSGACT00000001100	CACATCGCTGAATGTGTTATATTTCCTATTCCATCATCTCAGAGTCAAAGTGCTTTTTTC	CUST_32159_PI225017757	0	0	3.23548	0.0406338		1418.19
ENSGACG00000000855	ENSGACT00000001102	ATAAAAGGTGTGGTGAGAGACGTGGAGGGAAACCCGCTGCCCAACGCCACCATATCTGTG	CUST_32155_PI225017757	1	1	98.1035	24.7613		1025.4
ENSGACG00000000855	ENSGACT00000001102	GATAAAAGGTGTGGTGAGAGACGTGGAGGGAAACCCGCTGCCCAACGCCACCATATCTGT	CUST_32156_PI225017757	1	1	80.6157	19.3459		1327.72
ENSGACG00000000856	ENSGACT00000001106	AGCAGCTTCAAGAAGAACCTCGGTGGGAAGAACCCTCTGAAGAGCTTCCAGTACAGCGGG	CUST_32147_PI225017757	1	1	4768.04	2050.01		8836.17
ENSGACG00000000856	ENSGACT00000001106	GACGTATTTCGAGGACAACCCCAGAGACCTTCAGCTGCTCCGACACGACAAAGACCTCCA	CUST_32148_PI225017757	1	1	1156.7	612.68		8640.56
ENSGACG00000000858	ENSGACT00000001110	CATTAACATTGTGGCCAAATGAAGTGGAAAGTTGGACTCAAACTGCCATTTTCCTTTTTT	CUST_32139_PI225017757	1	1	1723.89	474.253		2688.12
ENSGACG00000000858	ENSGACT00000001110	TTTTCACGCTTCACTGACATGGAGTGAACTGAGGAGGGAAAAGGAATTCTACGAAACCAG	CUST_32140_PI225017757	1	1	1971.71	461.368		3833.1
ENSGACG00000000858	ENSGACT00000001120	AACTACGAACAGCCCACCAAAGACGGCCTTACAAGCGATAACATCGGAAACAAAATGTTG	CUST_8181_PI222095114	1	1	1241.2	376.632		9831.23
ENSGACG00000000858	ENSGACT00000001120	AGAGAGAAGGGAGAAGTATGGGGTTCCTGAACCTCCTGCTCCTAAGAAGAAGTTCTATAA	CUST_8182_PI222095114	1	1	1004.15	342.844		3828.02
ENSGACG00000000860	ENSGACT00000001114	GCAACAACCCGCCGCACGTTGTACCAAACCCTCCGAATACAATGATGCCGATGAGCTAAA	CUST_8193_PI222095114	1	1	208879	20841.6		4787.34
ENSGACG00000000860	ENSGACT00000001114	CGCAACAACCCGCCGCACGTTGTACCAAACCCTCCGAATACAATGATGCCGATGAGCTAA	CUST_8194_PI222095114	1	1	210721	15202.8		8900.94
ENSGACG00000000861	ENSGACT00000001112	AAGTACAGTGAAAGTCCAAGGCAACAACATCTCACACAAGCTGCAGATATCCAGAGTCAG	CUST_32136_PI225017757	0	0	5.83211	11.6027		1007.37
ENSGACG00000000861	ENSGACT00000001112	TACAGTGAAAGTCCAAGGCAACAACATCTCACACAAGCTGCAGATATCCAGAGTCAGCAA	CUST_32135_PI225017757	0	0	4.37812	5.80454		1125.85
ENSGACG00000000862	ENSGACT00000001118	AAGAAGTATGATGCTTTCTCATACCAGCAAAGAGGTCCTGCCTCTTAGACCAGGCCTTTT	CUST_32123_PI225017757	1	0	14.4539	4.93733		3398.77
ENSGACG00000000862	ENSGACT00000001118	TAAGAAGTATGATGCTTTCTCATACCAGCAAAGAGGTCCTGCCTCTTAGACCAGGCCTTT	CUST_32124_PI225017757	1	0	10.4086	4.05641		3935.87
ENSGACG00000000864	ENSGACT00000001119	TAACAACTTGTGGGGTCAGCAGCATTGCATTCAAATGAATTTTGGAGATGCGAAGGCCTG	CUST_8184_PI222095114	1	0	92.6734	413.493		1644.03
ENSGACG00000000866	ENSGACT00000001117	ATAAAAAGTCTGAGAGGAGTAACGAGTCAGTCAGCTGCTGCTGAAGAACATTCAAAGTTG	CUST_32125_PI225017757	1	1	120.747	122.706		2725.15
ENSGACG00000000866	ENSGACT00000001117	GTACTTAGAATATTCGTGCAATAAAAAGTCTGAGAGGAGTAACGAGTCAGTCAGCTGCTG	CUST_32126_PI225017757	1	1	55.837	55.2724		17038.5
ENSGACG00000000867	ENSGACT00000001123	AAAGCTGAGCTCCTCAAAGTGTCGACTCAACGTGGAAAACTTCATTGCTGCTTGTCGTAA	CUST_32113_PI225017757	1	1	63.8062	36.6892		1968.38
ENSGACG00000000867	ENSGACT00000001123	TTTCTAGGACTCGTCAGATCGCCTTCTCAAGATTTGCTTAGAAATAGCCCCAACCTAGAG	CUST_32114_PI225017757	1	0	18.424	4.76313		1696.76
ENSGACG00000000868	ENSGACT00000001125	TGGCAGAGAATGTTTGCGTGTATGTAGATTGTTTATTTTGTAACGTAACCCCTCTGTGTT	CUST_8172_PI222095114	1	1	2018.22	376.433		15447.9
ENSGACG00000000868	ENSGACT00000001127	TAGATTGTTTATTTTGTAACGTAACCCCTCTGTGTTTTGTACAGCATAAAGCCTGTTTTG	CUST_32105_PI225017757	1	1	1445.71	205.059		1065.31
ENSGACG00000000869	ENSGACT00000001124	ACTTTTCTTTTCTGTCGCTGTAACGCTATATAAGGAACGATACGACGACTGACACGAGCT	CUST_32112_PI225017757	1	1	477.813	2167.44		2649.87
ENSGACG00000000869	ENSGACT00000001126	ACTTTTCTTTTCTGTCGCTGTAACGCTATATAAGGAACGATACGACGACTGACACGAGCT	CUST_32108_PI225017757	1	1	516.108	2154.65		2517.94
ENSGACG00000000869	ENSGACT00000001126	AAGAGTGGTTGAGGGAAAAAATGCTTCTAGCACAACCTTACATATATTCTACACATATTC	CUST_32107_PI225017757	1	0	165.543	674.19		1372.49
ENSGACG00000000870	ENSGACT00000001128	CGATTAGAACACTGATTGTTGTGTATGGTTGAGCTTGCTTTTACTCACACTGGGGTTTTT	CUST_8166_PI222095114	1	1	4719.97	1105.08		4083.05
ENSGACG00000000870	ENSGACT00000001128	GATTAGAACACTGATTGTTGTGTATGGTTGAGCTTGCTTTTACTCACACTGGGGTTTTTT	CUST_8165_PI222095114	1	1	4532.78	983.676		12387.4
ENSGACG00000000870	ENSGACT00000001130	GTGCTGCCATTTTTGTTAATACTTGCTTTCGTGGCATTGGTATGTTCAAAGTGTTTTAAT	CUST_32080_PI225017757	1	1	3679.66	853.955		1894.29
ENSGACG00000000870	ENSGACT00000001130	TAATACTTGCTTTCGTGGCATTGGTATGTTCAAAGTGTTTTAATAAAGCTCTTATTGGGC	CUST_32079_PI225017757	1	1	3484.23	808.211		7449.83
ENSGACG00000000871	ENSGACT00000001129	GCTGCCTGTGCATGCTTCAAGCCCATGTATTTTATACAAAGGCGTTGGTTGATTTCGAGA	CUST_8164_PI222095114	0	0	5.67413	3.53201		2087.16
ENSGACG00000000871	ENSGACT00000001129	GGTTCAAGAGGGATGTTTTTGTGTGTCTGCAGAATAGGAAAATAACTAATATGAAGACAT	CUST_32101_PI225017757	0	0	3.51694	0.264601		7821.54
ENSGACG00000000872	ENSGACT00000001140	TGTTAGAAGTGCCCTCAAATGCGTAGATACACAAATGTTTCTGTTGCCCACAACAACAGT	CUST_8101_PI222095114	1	1	3820.72	325.821		604.502
ENSGACG00000000872	ENSGACT00000001140	GATAGAGATGCTCACACTGGATGAACAGAATGTTAGAAGTGCCCTCAAATGCGTAGATAC	CUST_8102_PI222095114	1	1	3214.2	322.984		3608.75
ENSGACG00000000872	ENSGACT00000001133	TCACACTGGATGAACAGAATGTTAGAAGTGCCCTCAAATGCGTAGATACACAAATGTTTC	CUST_8136_PI222095114	1	1	3421.12	253.008		9193.28
ENSGACG00000000872	ENSGACT00000001136	GCCACTACACCGCTTACGGCAAGAATAAAGTGGACGGAAAGTGGTATTACTTTGATGACA	CUST_8130_PI222095114	1	1	898.751	181.538		5419.17
ENSGACG00000000872	ENSGACT00000001136	AAGAATAAAGTGGACGGAAAGTGGTATTACTTTGATGACAGCAGCGTCTCCTCTGCCTCA	CUST_8129_PI222095114	1	1	807.076	113.176		2821.28
ENSGACG00000000873	ENSGACT00000001135	TCAATATGTTATCAGACCTACAACCTCAGGGAACATTACAGCAAAGGACCCAACGTCTGA	CUST_8131_PI222095114	0	0	7.09662	21.9394		8229.19
ENSGACG00000000873	ENSGACT00000001135	TTCAATATGTTATCAGACCTACAACCTCAGGGAACATTACAGCAAAGGACCCAACGTCTG	CUST_8132_PI222095114	0	0	5.51553	17.5039		2558.72
ENSGACG00000000874	ENSGACT00000001131	CATTGAAGAGACGGGACACTTCCACATCACAAACACTACTTTTGACTTTGACCTTTGCTC	CUST_32077_PI225017757	1	1	33.6244	12.2941		4846.99
ENSGACG00000000874	ENSGACT00000001131	AGGTCATATACTGCAACAGATTGTGAACCTCATTGAAGAGACGGGACACTTCCACATCAC	CUST_32078_PI225017757	1	0	25.5915	12.811		4868.15
ENSGACG00000000875	ENSGACT00000001134	TGTTCATCATCAGAGTTCACAGACGTCTCTGATCTTTGACATCAAGCTGAAGGAACCCGA	CUST_8134_PI222095114	1	1	63.6077	41.8775		911.796
ENSGACG00000000875	ENSGACT00000001134	TTCATCATCAGAGTTCACAGACGTCTCTGATCTTTGACATCAAGCTGAAGGAACCCGACT	CUST_8133_PI222095114	1	1	43.2947	25.7017		1117.22
ENSGACG00000000875	ENSGACT00000001139	TCATCAGCGCCAGTGAAGGTGCATTTAAAGATGTTGTTGTTCTCTTGTCTCCGACTGTGA	CUST_32062_PI225017757	0	0	6.99641	6.29839		8246.23
ENSGACG00000000876	ENSGACT00000001138	TCAACAAACAAGGAAACAAATATGGAAACTGTGGTCAGCTGAGCAACGGCTCCTACCTAC	CUST_32063_PI225017757	0	0	6.85188	5.2479		7503.28
ENSGACG00000000876	ENSGACT00000001138	GTCAACAAACAAGGAAACAAATATGGAAACTGTGGTCAGCTGAGCAACGGCTCCTACCTA	CUST_32064_PI225017757	0	0	5.66584	2.81738		4339.26
ENSGACG00000000877	ENSGACT00000001148	AGTTCATAGAGTGGCTTTTCACCATCATAGAAGGTCCTGATCAGACTCTGTCAGCCACAA	CUST_32024_PI225017757	1	1	195.96	54.3917		5010.59
ENSGACG00000000877	ENSGACT00000001148	TTCATAGAGTGGCTTTTCACCATCATAGAAGGTCCTGATCAGACTCTGTCAGCCACAACT	CUST_32023_PI225017757	1	1	188.598	41.5314		758.317
ENSGACG00000000880	ENSGACT00000001147	AGTTCATATCCGAGATCGTGGCGTTGGAGAAGAGGAACGAGGACCACGTTCAGCGACGAG	CUST_32025_PI225017757	1	1	1392.05	433.135		2425.08
ENSGACG00000000880	ENSGACT00000001147	ATGAGTGTTTACGAGCTTTTCAACAGCGTGAGCGGCCTGAACGTCCCGGTCGGTGAAGAG	CUST_32026_PI225017757	1	1	1267.43	305.744		3909.96
ENSGACG00000000881	ENSGACT00000001143	ACGTGCCTTGCTCGACAGCACCTCCGCTCATTGTGTTCTGGGGAAGTGAACAACAGACCT	CUST_32033_PI225017757	1	1	184.762	144.591		537.173
ENSGACG00000000881	ENSGACT00000001143	TCAGGATCAACTGTAGATAAACGTGCCTTGCTCGACAGCACCTCCGCTCATTGTGTTCTG	CUST_32034_PI225017757	1	1	162.73	132.311		294.71
ENSGACG00000000882	ENSGACT00000001142	AGAAGTTCCTCATCGGGTCGGATGGAGTTCCATTCAAGCGCTACAGCCGGAGGTTCCTCA	CUST_32035_PI225017757	1	1	4507.46	2733.38		336.595
ENSGACG00000000882	ENSGACT00000001142	CGACGTGTCCTGGAACTTTGAGAAGTTCCTCATCGGGTCGGATGGAGTTCCATTCAAGCG	CUST_32036_PI225017757	1	1	2847.7	1834.32		4798.92
ENSGACG00000000884	ENSGACT00000001158	AGAGAGGAAGGTGTGGACGAAGATGATGTCACAGATGACTCTGATTAACCAAACAATAAA	CUST_54828_PI225017757	1	1	446.321	165.876		533.48
ENSGACG00000000884	ENSGACT00000001158	ACAGATGACTCTGATTAACCAAACAATAAAGTCCTAGGTTTCGAAGTGTCTTTTTAAAGG	CUST_54827_PI225017757	1	1	326.732	94.5879		4794.77
ENSGACG00000000885	ENSGACT00000001146	TTCTGTTCACCACTGATTTAAAGCGCCTGACCCCTTCCGGACCGACGGACAACTCCTTGA	CUST_32028_PI225017757	1	1	175.614	47.4086		1942.26
ENSGACG00000000885	ENSGACT00000001146	TCTGTTCACCACTGATTTAAAGCGCCTGACCCCTTCCGGACCGACGGACAACTCCTTGAT	CUST_32027_PI225017757	1	1	174.899	47.0151		12892.5
ENSGACG00000000888	ENSGACT00000001154	ATCACATCGTGGTCTACATGCTGCTGCTCTCTCGTCTGTCTCACCTGCAGCTTCAGGCGT	CUST_8053_PI222095114	1	1	3884.33	880.533		11037.7
ENSGACG00000000888	ENSGACT00000001154	CAGAGGTCTCCCTCAGAGACATCACATCGTGGTCTACATGCTGCTGCTCTCTCGTCTGTC	CUST_8054_PI222095114	1	1	2070.45	695.361		466.783
ENSGACG00000000889	ENSGACT00000001149	GAAAAGATTGTTACGTCAAAACCCTCGAACTGTCCGTCGGGATCGAGACAATTAAACGGT	CUST_32022_PI225017757	0	0	4.7355	1.45318		936.434
ENSGACG00000000889	ENSGACT00000001149	AAAGATTGTTACGTCAAAACCCTCGAACTGTCCGTCGGGATCGAGACAATTAAACGGTTC	CUST_32021_PI225017757	0	0	3.27284	0.0752042		11391
ENSGACG00000000890	ENSGACT00000001152	GAACTTTTAATGATGTGCTGCTGGAACATGACCCTCTAGACGTTGCGATGAAGTCCTTTC	CUST_8057_PI222095114	1	1	673.259	331.149		2935.83
ENSGACG00000000890	ENSGACT00000001152	CTTAACATCCTAAAATATTGGAACTTTTAATGATGTGCTGCTGGAACATGACCCTCTAGA	CUST_8058_PI222095114	1	1	371.708	210.862		694.854
ENSGACG00000000891	ENSGACT00000001153	ATATTACCCCCCAAATCGCAAACAAGTGTCTGTCGAATGCCCAACCATGTTGGAGGAATT	CUST_54837_PI225017757	0	0	3.89188	2.88197		2644.12
ENSGACG00000000891	ENSGACT00000001153	ATTGATCCTCAACATCCTCGCGAATGTGGAGGGAGCACCGTTGGAAAATGTAATCAGATT	CUST_54838_PI225017757	0	0	3.78641	0.418537		1779.8
ENSGACG00000000892	ENSGACT00000001159	TGCTCCTTTAAGGCAACATCTACATCTGGAGGAGGTGCTTGAGTTTACGTGTAAAGTGCT	CUST_54826_PI225017757	1	1	2872.96	876.9		6221.3
ENSGACG00000000892	ENSGACT00000001159	GTTTACGTGTAAAGTGCTGGTTTCAGTGTATATAGGGTCTGTATGTTGCATAATTTAATG	CUST_54825_PI225017757	1	1	2985.87	828.691		2755.59
ENSGACG00000000892	ENSGACT00000001161	AATGAACAGTCGGAAGGTTCTTGCAGTTAACCACGTGTTTGAGATCGTCCTGGCTTATAT	CUST_34450_PI222095114	1	1	1307.9	428.185		2374.27
ENSGACG00000000892	ENSGACT00000001161	ATGAACAGTCGGAAGGTTCTTGCAGTTAACCACGTGTTTGAGATCGTCCTGGCTTATATG	CUST_34449_PI222095114	1	1	1446.9	388.732		2968.24
ENSGACG00000000894	ENSGACT00000001157	GTATACCCGCAGCAACTACACCCGGATCCAACGTTAGTGATACCAACACCACCAGTATAC	CUST_54830_PI225017757	0	0	5.99626	2.90235		555.299
ENSGACG00000000894	ENSGACT00000001157	AGTATACCCGCAGCAACTACACCCGGATCCAACGTTACTGATACCAACACCACCAGTATA	CUST_54829_PI225017757	0	0	4.25847	2.5522		5122.94
ENSGACG00000000896	ENSGACT00000001169	CGCCTCTCTCTGGCCATGATGACCTACGTCTCCAGCTTCATCAAGAGCGGGAACCCAAAT	CUST_54765_PI225017757	1	0	25.9964	9.10857		1131.89
ENSGACG00000000896	ENSGACT00000001169	TCAGTTGGTGTTCGGGACGCCTCATCATCCAATGAGCTCGCAGCGTTTCACCTCCTCTGA	CUST_34434_PI222095114	1	0	15.3458	7.85823		3419.47
ENSGACG00000000897	ENSGACT00000001160	CTTTGTTCCGGAGATGAAGGAGGAGGTTAAAACAGATGTTAAAGAAGAGGACTCCGACGA	CUST_54784_PI225017757	1	1	404.747	117.89		630.328
ENSGACG00000000897	ENSGACT00000001160	TTTGTTCCGGAGATGAAGGAGGAGGTTAAAACAGATGTTAAAGAAGAGGACTCCGACGAG	CUST_54783_PI225017757	1	1	396.541	96.7965		582.029
ENSGACG00000000898	ENSGACT00000001166	TACCATTAAAGTCGCGTATAACCCTTGTTTTTATTGAAGATTCAACTTGCAACAATGGAG	CUST_54771_PI225017757	1	0	16.8992	11.1163		235.604
ENSGACG00000000898	ENSGACT00000001166	TCGTAGCGATTTGAAATGGGATACCATTAAAGTCGCGTATAACCCTTGTTTTTATTGAAG	CUST_54772_PI225017757	1	0	11.6728	8.62057		241.691
ENSGACG00000000898	ENSGACT00000001170	TTTCTACGTTACTGCCAGTGACTATAGGGAAAAAAGTTATGTGCAGACAACCACCATGTG	CUST_54724_PI225017757	0	0	3.42901	0.750822		7686.67
ENSGACG00000000899	ENSGACT00000001162	CTCTGTGATATTGAAGAATGTACAAGAGGTCGACAGTGGACTTTATTCTGCTGTAGCAGT	CUST_34448_PI222095114	1	1	3257.44	3817.21		1276.99
ENSGACG00000000900	ENSGACT00000001163	ATAAACCTGGAATGGCTTAAGGTGGCGACTGCTCTAGATCCACAATTTAAGGACCTCAAG	CUST_54778_PI225017757	1	0	13.9207	10.6459		5851.06
ENSGACG00000000900	ENSGACT00000001163	TAAACCTGGAATGGCTTAAGGTGGCGACTGCTCTAGATCCACAATTTAAGGACCTCAAGT	CUST_54777_PI225017757	0	0	14.2816	11.7446		2887.61
ENSGACG00000000901	ENSGACT00000001182	ATCAACGTTCTTGGCGATGCTTATGGAGCAGGAATTGTCCAGAAACTATCCAAGCTGGAA	CUST_8270_PI225017757	0	0	3.96704	0.638503		4848.38
ENSGACG00000000901	ENSGACT00000001182	GGAGGTTTCACCGTTGATAAGACAGATGCAATCTCCTTTACTGAAACCTCTCAGTTCTAG	CUST_8269_PI225017757	0	0	3.3039	0.0605428		744.836
ENSGACG00000000903	ENSGACT00000001168	AATCTCCAAACGCTTCAAGTTCGAGGAGCCTTTCGGTGCGCTGCAGGAGGTCTCTGGGAA	CUST_54767_PI225017757	1	0	11.5878	8.31481		16659.7
ENSGACG00000000903	ENSGACT00000001168	AACAAGCAGGAGACCTTCCTCAACATCTCCCAGCTCAACGTGAGCTACAGCGAGGAGGAG	CUST_54768_PI225017757	0	0	3.62342	1.17365		19039.2
ENSGACG00000000905	ENSGACT00000001172	ACCCTCGAGAACAGACGCTGAGATTATTTTGTAAAAGTTTAATAACCCCTATCAATCAAA	CUST_54720_PI225017757	1	1	1122.6	253.344		3070.7
ENSGACG00000000905	ENSGACT00000001172	CCCTCGAGAACAGACGCTGAGATTATTTTGTAAAAGTTTAATAACCCCTATCAATCAAAA	CUST_54719_PI225017757	1	1	1028.36	230.062		3431.68
ENSGACG00000000906	ENSGACT00000001175	AGTTCTCAAACAGCAGGTTCAGCAACAGCGAATATCTCATCTACAAAGAGAGCCAGTGTC	CUST_54713_PI225017757	1	1	1378.48	540.355		2286.54
ENSGACG00000000906	ENSGACT00000001175	ATCTAAAAACACTGGAGTGATGTTTTTGAGCGAGGTCGCCCTCGGCAAAGAATTCACCAT	CUST_54714_PI225017757	1	1	1161.71	296.696		2972.49
ENSGACG00000000908	ENSGACT00000001176	TATTGTCGTCTTTCTATTGTGCGTCTGCCCATATTATTGTTTTGCCCTCTCAGGCCACGA	CUST_34380_PI222095114	1	0	16.2209	5.696		1686.36
ENSGACG00000000909	ENSGACT00000001183	ACTACAAGGTGTCCCATGACTTTGCAGTGAATTTTAACAAGGAAAACCCGGAGTGTGCAG	CUST_8267_PI225017757	0	0	4.50511	1.11831		1703
ENSGACG00000000909	ENSGACT00000001183	GACTACAAGGTGTCCCATGACTTTGCAGTGAATTTTAACAAGGAAAACCCGGAGTGTGCA	CUST_8268_PI225017757	0	0	3.58495	0.305367		590.492
ENSGACG00000000910	ENSGACT00000001181	TTGGACCGTCACCAGCTCAGGCTCAGATGAGGCTGGTCAACGAGAAAAGAAGGACAAGTA	CUST_34330_PI222095114	1	1	522.456	582.138		4027.53
ENSGACG00000000910	ENSGACT00000001181	TGGACCGTCACCAGCTCAGGCTCAGATGAGGCTGGTCAACGAGAAAAGAAGGACAAGTAA	CUST_34329_PI222095114	1	1	494.418	529.853		22436
ENSGACG00000000911	ENSGACT00000001177	GATATTAATCGTGGGTCAGTTCTTGGTTTGTTGGTTGCCCTACTTCATCTTCCACCTGCA	CUST_54710_PI225017757	1	0	18.3004	3.94089		3377.15
ENSGACG00000000911	ENSGACT00000001177	AGTGAACCCTTTCTTCTACGGCTTGTTGAACAGGCAGATCAGAGAAGAACTGGTCAAGTT	CUST_54709_PI225017757	0	0	3.31256	0.178416		10679.8
ENSGACG00000000912	ENSGACT00000001178	TCAACTCGTGTCTCAACCCTCTGATCTATGCCTTTTATTACCCCTGGTTTAGAAAATCTA	CUST_34376_PI222095114	0	0	7.11371	5.38161		10476.5
ENSGACG00000000912	ENSGACT00000001180	TCGTGTCTCAACCCTCTGATCTATGCCTTTTATTACCCCTGGTTTAGAAAATCTATGAAG	CUST_34332_PI222095114	0	0	5.50838	1.8245		2457.2
ENSGACG00000000913	ENSGACT00000001179	AAGCGTTTATAGTAGGATTGGATGAAGTGCGGTATCTTTTTGTACACCAGGAGCTCACCG	CUST_34373_PI222095114	0	0	3.37833	0.187763		8277.82
ENSGACG00000000914	ENSGACT00000001185	ACCTTTGTGATTAAAAGCACGAGCAGTCAGAGGAGCATCACACAGACTTCCACCACATAA	CUST_8263_PI225017757	0	0	10.1394	13.3403		4552.38
ENSGACG00000000914	ENSGACT00000001185	ACTTTGACTCCAGTCACAAGAGCAACTCCTCAACCTTTGTGATTAAAAGCACGAGCAGTC	CUST_8264_PI225017757	0	0	3.55871	0.882		485.199
ENSGACG00000000917	ENSGACT00000001199	ATGGCAACCAGTGAGCATATGATTATGCAGAACGAAGCACTGGTGGCTTTAGGTCTCATT	CUST_8177_PI225017757	1	0	20.4055	5.07008		240.939
ENSGACG00000000917	ENSGACT00000001199	TTGGTTACCATGGCAACCAGTGAGCATATGATTATGCAGAACGAAGCACTGGTGGCTTTA	CUST_8178_PI225017757	1	0	18.6715	7.03587		11318.6
ENSGACG00000000918	ENSGACT00000001186	CTCAGCCGTCTATTACTGTCACACATGGGACACCTCTGTCAATAATACAGTAATATTCGG	CUST_34320_PI222095114	0	0	20.1439	42.7843		1294.71
ENSGACG00000000919	ENSGACT00000001188	TCATAGCGACGTTCCTGATGGCCGTTAGCTTGTGGACGTCTTACAGTGTGACCTGCGGCT	CUST_8258_PI225017757	1	1	80.4041	57.6175		2321.99
ENSGACG00000000919	ENSGACT00000001188	GTTAGCTTGTGGACGTCTTACAGTGTGACCTGCGGCTCCCATCAGACCGGTATGCCTTCA	CUST_8257_PI225017757	1	1	99.1088	38.7315		2201.47
ENSGACG00000000920	ENSGACT00000001193	ATCAAGGTCAAGCTGCAGAATCAAAAAGCTGCTCAGAGATGAAGGTGGAAGGCGTAGAAT	CUST_8189_PI225017757	1	1	194.487	40.1541		838.718
ENSGACG00000000920	ENSGACT00000001193	TCATTGTGAAAGAAGAAGATGAACAAGAAACGCACTCTGCAGGTACTGCAGCTCCATTCT	CUST_8190_PI225017757	1	1	54.0521	15.5541		5504.28
ENSGACG00000000921	ENSGACT00000001192	CACATGTAAAGTGTCTTTGGGCTCCCAGACTGCAGAGAAAAACATCAAAAAGTCTGAGTG	CUST_1484_PI222095114	1	1	154.33	474.234		3229.3
ENSGACG00000000923	ENSGACT00000001206	GGTTTAAATCCGTTAGACGCATTACCCACAATTCATAGCGTTGAGAGATTAAACAGACGT	CUST_2950_PI225017757	1	1	1499.05	403.136		5311.27
ENSGACG00000000923	ENSGACT00000001206	GTTTAAATCCGTTAGACGCATTACCCACAATTCATAGCGTTGAGAGATTAAACAGACGTT	CUST_2949_PI225017757	1	1	1533.14	394.797		3446.79
ENSGACG00000000923	ENSGACT00000001209	TTACTGAAATCTACATGAGACCTTCAAACGGTTTAAATCCGTTAGACGCATTACCCACAA	CUST_35586_PI222095114	1	1	869.217	236.612		3676.68
ENSGACG00000000923	ENSGACT00000001209	TACTGAAATCTACATGAGACCTTCAAACGGTTTAAATCCGTTAGACGCATTACCCACAAT	CUST_35585_PI222095114	1	1	914.702	224.154		6705.37
ENSGACG00000000923	ENSGACT00000001212	ATCTGCCCTCCATCTTCCTCTCTTCTGTGCGTCCAGATGAACATCATAGCCGGAGGATTC	CUST_35580_PI222095114	1	1	163.614	70.419		8178.14
ENSGACG00000000923	ENSGACT00000001212	TGTTGGGTGATCTGGTCTCAATGCTGTAATCTGCTTATTCTCTCTTCTCATCCCATCTGC	CUST_2937_PI225017757	1	0	14.9614	13.6197		4540.76
ENSGACG00000000924	ENSGACT00000001197	GCTGTGACTCCCACTGAAAAGATGTTTCCTAGTAACAGTACTGCTGCTGCTTCTAACATG	CUST_8181_PI225017757	1	0	38.1801	15.7767		334.822
ENSGACG00000000924	ENSGACT00000001197	GGCTGTGACTCCCACTGAAAAGATGTTTCCTAGTAACAGTACTGCTGCTGCTTCTAACAT	CUST_8182_PI225017757	1	0	23.3957	12.8175		395.112
ENSGACG00000000926	ENSGACT00000001201	CAATAATATCATCCTGATACCAGAGAGGGCCGACAGCCCCGATAACGCACGCAACATTTT	CUST_2960_PI225017757	1	0	10.2893	5.41432		4755.24
ENSGACG00000000926	ENSGACT00000001201	GATAACGCACGCAACATTTTCTACAAGGGAACATCGACGACTCCCGCTTTCAAGGACTAA	CUST_2959_PI225017757	0	0	5.85386	4.23467		220.702
ENSGACG00000000928	ENSGACT00000001200	ATTACAACAAGACAGTGCTGGCATAGCACTAAAAGGAACCTGCAGGTTGGTGATATTGTA	CUST_2961_PI225017757	0	0	8.36088	17.4802		15569.6
ENSGACG00000000928	ENSGACT00000001200	GCAGTTTGGGAGTAGATGGAAAAGGGAGTATCTACACAGCATTACAACAAGACAGTGCTG	CUST_2962_PI225017757	0	0	3.21174	0.0890229		10041.5
ENSGACG00000000929	ENSGACT00000001202	CTTTTTCATCCACAGATCTTTGGGATTTGTTTGGCCCAAACCCTTGTGAGTGACATCGAA	CUST_2957_PI225017757	1	1	31.7734	11.0298		867.533
ENSGACG00000000929	ENSGACT00000001202	GATCTCATGTTACCCTTTTCTTCTTTTTCATCCACAGATCTTTGGGATTTGTTTGGCCCA	CUST_2958_PI225017757	0	0	4.53758	0.982856		3411.67
ENSGACG00000000930	ENSGACT00000001207	CCGCAGCAGTTGATTAGTTTTCTCTTTGTTTGATTGAGGCAGTTCATTTTTCACATTGCT	CUST_35590_PI222095114	1	1	717.768	286.043		9541.27
ENSGACG00000000930	ENSGACT00000001207	AGTTCATTTTTCACATTGCTGTTCAGAAACCCGCTAAAAATAGTTTCGCTGCACTCCTCC	CUST_35589_PI222095114	1	1	862.437	223.155		7543.04
ENSGACG00000000932	ENSGACT00000001213	CAAGTCAGGGACTGCAAGAGGAGTATAGGTCATCGCTTTGTGTGTTCAATAAAAACTTGA	CUST_2935_PI225017757	1	1	46.3699	23.1371		3088.37
ENSGACG00000000932	ENSGACT00000001213	TACACTAACTGGAGAAAGACACCCTCCCGTTCCAAAATGAAGGGAAACAAAAGGTGTGTC	CUST_2936_PI225017757	1	0	15.2603	7.72116		4017.25
ENSGACG00000000933	ENSGACT00000001205	AATTGAATGTTTTCAATACACGTCCAAAGAGTTTGACCGCTCTGAGAAGACAGTGGCCAC	CUST_2952_PI225017757	0	0	4.09038	1.94348		11349
ENSGACG00000000933	ENSGACT00000001205	ATTGAATGTTTTCAATACACGTCCAAAGAGTTTGACCGCTCTGAGAAGACAGTGGCCACG	CUST_2951_PI225017757	0	0	3.818	0.403442		1874.58
ENSGACG00000000934	ENSGACT00000001210	AGAGCGATCAACTCTGAAGTAATGTCACTAATATGTATGCAATCAAAACCGTAGATGGAG	CUST_35583_PI222095114	1	1	10796.6	3185.68		5583.46
ENSGACG00000000934	ENSGACT00000001210	ACTGTGTAATCGCCAAAGTGAGAGCGATCAACTCTGAAGTAATGTCACTAATATGTATGC	CUST_35584_PI222095114	1	1	8703.85	2277.36		1011.33
ENSGACG00000000935	ENSGACT00000001208	TGTTCTGCTGACAAACCTCATCCAAGGAAATCTGCTTTCAAACGCTCAAATCTGGATCAC	CUST_2946_PI225017757	0	0	4.60068	7.85493		2324.78
ENSGACG00000000935	ENSGACT00000001208	ACATCCCTGCTGATAAAGTGGACCGGGTTACAGAGGTACGAGGATTCAATAATGAGCAAA	CUST_2945_PI225017757	0	0	6.93717	7.26797		6546.18
ENSGACG00000000936	ENSGACT00000001217	ACAGTTTGTTTACGTGGCGTTGACTAGCTATGATTTGGAGCTTTGTGACCCAAATGCTCG	CUST_2929_PI225017757	1	1	387.885	303.913		1316.34
ENSGACG00000000936	ENSGACT00000001217	GGGAAAGCAGTTTGCCATCAATACAATCAGACAGTTTGTTTACGTGGCGTTGACTAGCTA	CUST_2930_PI225017757	1	1	313.233	233.64		34650
ENSGACG00000000939	ENSGACT00000001222	CAGATTTGTCGTCAGTTGTTTTTCTGTGTGAACTTTGTTTCAGAATGAAGTTTTTCTGCA	CUST_2919_PI225017757	1	1	1912.02	785.666		1439.54
ENSGACG00000000939	ENSGACT00000001222	CAAACAGACGGTCAAATCTCTCATCACATGAAGATTTGAAGAACAAAGTTAAACGACTTT	CUST_2920_PI225017757	1	1	941.915	423.681		13221.7
ENSGACG00000000940	ENSGACT00000001221	TGTGAAAGCGTTCAAGTTTTTCCAGGATCGTAAAATGGCTCTGATCCAGATGTCCACCGT	CUST_2921_PI225017757	1	1	37.3491	63.3821		2034.5
ENSGACG00000000940	ENSGACT00000001221	ACTGTGAAAGCGTTCAAGTTTTTCCAGGATCGTAAAATGGCTCTGATCCAGATGTCCACC	CUST_2922_PI225017757	1	1	35.7183	60.8373		641.359
ENSGACG00000000941	ENSGACT00000001219	ATATCATCCAGGGTAGTCATTCCGGTGTTGTCCTGAGCATTAACTCCAGAGAACTACACA	CUST_2925_PI225017757	1	1	77.5696	16.2926		2756.81
ENSGACG00000000945	ENSGACT00000001235	TGCATGATTGTGATGTTCAGCAGCTCCACAATACTGTTGAAATATTCTTCTGCTGAGATT	CUST_50469_PI222095114	0	0	5.91752	7.3357		6135.23
ENSGACG00000000945	ENSGACT00000001244	TCGACAGATCGACAGGAAACATGCAACAGAAAAAGAAATATCTTCATAACCATAGAAAGT	CUST_50432_PI222095114	0	0	4.64568	1.69789		6131.66
ENSGACG00000000948	ENSGACT00000001226	ACAATCTGGTCCCTAAATGAACGACACATTCTGTCTGTGTCTCTGTCTGTCTCTGTGTGT	CUST_2912_PI225017757	1	1	1072.19	506.857		2855.85
ENSGACG00000000948	ENSGACT00000001226	AATCTGGTCCCTAAATGAACGACACATTCTGTCTGTGTCTCTGTCTGTCTCTGTGTGTCT	CUST_2911_PI225017757	1	1	1318.6	464.821		28085.7
ENSGACG00000000950	ENSGACT00000001238	TTTGTGGTGGTGTCCGTCGTCAACATGGTGCTCATCTCGTTGGACCTGGGGGAGGACTTT	CUST_50463_PI222095114	1	1	76.2756	79.5049		539.237
ENSGACG00000000950	ENSGACT00000001238	TCTCTCCATCGCCTTTGTGGTGGTGTCCGTCGTCAACATGGTGCTCATCTCGTTGGACCT	CUST_50464_PI222095114	1	1	54.6641	41.4047		3052.6
ENSGACG00000000950	ENSGACT00000001234	GATACAAAAGAAACGTCTGTTTCAAAGATCCTTCGTTGATGCAAAAAGGTTCTGCAGCTA	CUST_2876_PI225017757	0	0	3.29206	330.631		1947.78
ENSGACG00000000950	ENSGACT00000001234	ATACAAAAGAAACGTCTGTTTCAAAGATCCTTCGTTGATGCAAAAAGGTTCTGCAGCTAT	CUST_2875_PI225017757	0	0	3.34544	326.828		1860.68
ENSGACG00000000951	ENSGACT00000001241	ATACACACACACACACACACGGCCTGCTGTTGCTTCATTGTGAACCATTTATTTTAACGT	CUST_2841_PI225017757	1	1	2490.55	591.15		10975.5
ENSGACG00000000951	ENSGACT00000001241	ATGATTCTCCAGCATTTTAGAGGGTCTCAATCTGAAAGTCGATACACACACACACACACA	CUST_2842_PI225017757	1	1	1101.96	154.02		1272.17
ENSGACG00000000951	ENSGACT00000001243	TTGGCCAGAAAGATATGACCAACATCATCAAAATCCACAACACGAACAACGAGCAGGCCT	CUST_50433_PI222095114	1	1	638.86	140.068		2748.99
ENSGACG00000000951	ENSGACT00000001243	ACCTTGGCCAGAAAGATATGACCAACATCATCAAAATCCACAACACGAACAACGAGCAGG	CUST_50434_PI222095114	1	1	642.848	124.258		661.562
ENSGACG00000000952	ENSGACT00000001227	ATAATACCAGAACCAGAACCCAGGATAAAGAGGTTCAGTGAATGTGGTGCTGAAGGTGTG	CUST_35551_PI222095114	1	1	44.7489	19.7699		1620.76
ENSGACG00000000952	ENSGACT00000001227	CATAATACCAGAACCAGAACCCAGGATAAAGAGGTTCAGTGAATGTGGTGCTGAAGGTGT	CUST_35552_PI222095114	1	1	41.1453	13.4913		7889.31
ENSGACG00000000954	ENSGACT00000001230	AAACAGTTACAGAGACGGTTTAAGTCAAAGGTCACCTGGTCATGGTCAAACAGCAGAGAG	CUST_2883_PI225017757	1	1	102.775	48.2958		5371.67
ENSGACG00000000954	ENSGACT00000001230	TACTTCGGTAATAAATCGCCATTATCGAAGCATAACGAGCCGTAAAGCTGAGCCGCTCTA	CUST_2884_PI225017757	0	0	8.36677	5.15151		488.234
ENSGACG00000000956	ENSGACT00000001232	GAGATGACTCTACCTCCCTCGAGCAATTGATTGCTTTAGCTATCAGGCTAGACAATAGTC	CUST_50475_PI222095114	0	0	5.44725	2.99884		5950.95
ENSGACG00000000957	ENSGACT00000001237	GATCCTGGTAATAATTTATCTGATGTTTCAGGGTCATCAGAGACTCAGGTGGTTCAGGAC	CUST_2870_PI225017757	0	0	3.37472	0.166765		4771.91
ENSGACG00000000957	ENSGACT00000001237	ATCCTGGTAATAATTTATCTGATGTTTCAGGGTCATCAGAGACTCAGGTGGTTCAGGACC	CUST_2869_PI225017757	0	0	3.25702	0.0482292		6696.76
ENSGACG00000000958	ENSGACT00000001240	GAGTGTCACAGAGACGGTAAACCAACTGAGCTGGACTTTGTATCAGGACAATATCCAACA	CUST_50440_PI222095114	1	1	5090	1027.17		4472.57
ENSGACG00000000958	ENSGACT00000001240	CCAACTGAGCTGGACTTTGTATCAGGACAATATCCAACAGCTTTTAACAGAAATATTAAA	CUST_50439_PI222095114	1	1	3072.85	540.283		14805
ENSGACG00000000959	ENSGACT00000001239	GTTCTAACGGCGACCGGGACTGGGACCAAATCAAACCGTGGCACAAGAAGAGGATTGAGG	CUST_2866_PI225017757	1	1	680.476	316.399		7933.17
ENSGACG00000000959	ENSGACT00000001239	TTCTAACGGCGACCGGGACTGGGACCAAATCAAACCGTGGCACAAGAAGAGGATTGAGGC	CUST_2865_PI225017757	1	1	693.122	291.24		12275.1
ENSGACG00000000960	ENSGACT00000001242	ACGGTACCTGACTGTCAAAACTATCATCATCAAAGATCACCTGCAGAAGAGGCAAGGCAT	CUST_2840_PI225017757	1	1	138.577	51.6678		12313.6
ENSGACG00000000960	ENSGACT00000001242	TACCTGACTGTCAAAACTATCATCATCAAAGATCACCTGCAGAAGAGGCAAGGCATCCCA	CUST_2839_PI225017757	1	1	118.083	43.7801		28769.6
ENSGACG00000000961	ENSGACT00000001248	TCCAAACAAAAGACAGAGCCAAAGAACCAGACCAAGAAGAATGGAGTCAATGGGACCAAT	CUST_2828_PI225017757	0	0	5.80288	13.0935		187.851
ENSGACG00000000961	ENSGACT00000001248	AAGAGCTGATGAAGAAGAAGCAGGAGATCAGAACCCATCTGACCTACCTAAAGAAGGAGA	CUST_2827_PI225017757	0	0	6.60283	1.1033		2633.97
ENSGACG00000000963	ENSGACT00000001265	GAAGATATTTCTTTTTCTGTTGCATGTTTCCTGTCGATCTGTCGATGTCTGATCTTTGTT	CUST_35293_PI225017757	1	1	3226.92	931.235		2041.19
ENSGACG00000000963	ENSGACT00000001265	CATCACAATCATGCACGAGAGATTTGCTTTGTTTTGTATGATTCACTTACTTTCTATGGT	CUST_35294_PI225017757	1	1	2018.22	377.373		1835.7
ENSGACG00000000964	ENSGACT00000001247	TAGAAGATCTATTCAAAGCCTCAGCTGGAGGAGAGGAACCAATCCGAACAGTGATGACTA	CUST_50426_PI222095114	1	1	386.195	279.158		866.459
ENSGACG00000000964	ENSGACT00000001247	AGAAGATCTATTCAAAGCCTCAGCTGGAGGAGAGGAACCAATCCGAACAGTGATGACTAA	CUST_50425_PI222095114	1	1	417.327	233.049		1101.11
ENSGACG00000000965	ENSGACT00000001249	TGCAGATTCTGTGGAGCAAAGAGCAGATGAACACTTTCTCTAAGCTGAACAAGAACCAGC	CUST_2825_PI225017757	0	0	5.68214	3.10242		1329.13
ENSGACG00000000965	ENSGACT00000001249	CTGCAGATTCTGTGGAGCAAAGAGCAGATGAACACTTTCTCTAAGCTGAACAAGAACCAG	CUST_2826_PI225017757	0	0	3.66251	0.538166		4117.67
ENSGACG00000000966	ENSGACT00000001250	ATCCTTACCTGGCTATGGAAGGAATGTCATCTATAAGGCTACTGAGATGGGGGATGATGA	CUST_50400_PI222095114	1	1	214.619	79.2983		2963.12
ENSGACG00000000966	ENSGACT00000001250	ATGACCCTGGATCAGTTTGACCGCCTGGCACTCTGGAAAAAGAACGATATGAAGAAAAAG	CUST_50399_PI222095114	1	1	336.542	57.3772		3064.68
ENSGACG00000000969	ENSGACT00000001256	GACCTCCGCACGCATGCAGTCTCGTCAGTTGAGTTATTGTATATGAACTCAGATATTGTA	CUST_2791_PI225017757	1	1	5493.05	1394.75		238.201
ENSGACG00000000969	ENSGACT00000001256	ACAAGCACTGTGCTAAATGCAATATTTGTCCATCCAAGGATGGCCGAGAATGGAAGCACT	CUST_2792_PI225017757	1	1	706.389	220.056		6436.61
ENSGACG00000000970	ENSGACT00000001254	GCTCTCCGAATCAAGAAGACCCTGTCTCAGCTCAGCCAACAGGAAGGAATCAAGATGTAG	CUST_2795_PI225017757	1	1	176.848	58.1067		3654.92
ENSGACG00000000970	ENSGACT00000001254	AGGTCCTGGACGACTCCATAAACATGAAACACTTTGAGTCTTTCAAGAGGGCCGACATCT	CUST_50392_PI222095114	1	1	44.449	7.30153		4845.71
ENSGACG00000000972	ENSGACT00000001255	TACGCGAGCTACTGAATGTATCCCTGTGCTGCTTTTCGCTTTTTCAGAATTGTGAAAATT	CUST_2794_PI225017757	1	1	2625.05	1301.26		1138.23
ENSGACG00000000972	ENSGACT00000001255	TCCCTGTGCTGCTTTTCGCTTTTTCAGAATTGTGAAAATTGTGTCTCCTGTCTAATATTT	CUST_2793_PI225017757	1	1	2084.88	1283.63		3830.92
ENSGACG00000000973	ENSGACT00000001278	CTCTGGGTGAGAAAACACAAATTATTGTTGCATATATTTTGTCCTCAGATGCTGAAATTG	CUST_46193_PI222095114	1	1	3380.22	1246.53		5094.97
ENSGACG00000000973	ENSGACT00000001278	CCTCTGGGTGAGAAAACACAAATTATTGTTGCATATATTTTGTCCTCAGATGCTGAAATT	CUST_46194_PI222095114	1	1	3566.77	1094.29		3469.22
ENSGACG00000000974	ENSGACT00000001258	GATTAACTACATGTATGCCCAGTATGTCAAAAACACCATGCAGCCTCTCAACATTTCCGA	CUST_2788_PI225017757	0	0	5.38162	3.20611		3327.3
ENSGACG00000000974	ENSGACT00000001258	AACCAGATAAAGAGCTTGCTCTGCACTCCAATCAGGAATGGCAAAAAGGACAAAGTCATA	CUST_2787_PI225017757	0	0	3.69869	0.437678		3929.24
ENSGACG00000000975	ENSGACT00000001259	TGTGGAAGCCAAGAAGTACTGCTGGTATTTTGAAGGCCGATACCCCATCTACTTCATATG	CUST_2785_PI225017757	0	0	3.45211	1.97575		437.037
ENSGACG00000000975	ENSGACT00000001259	GTGTGGAAGCCAAGAAGTACTGCTGGTATTTTGAAGGCCGATACCCCATCTACTTCATAT	CUST_2786_PI225017757	0	0	4.61622	1.68558		1016.66
ENSGACG00000000976	ENSGACT00000001264	AACAGTAGGTGTAGCTGCTCGTCATTCTTCATACTACGTATGTTCAATGGACCAGGTTTT	CUST_35295_PI225017757	1	1	1066.7	337.66		31659.9
ENSGACG00000000976	ENSGACT00000001264	ACGTATCTTTAGTGCCGGTTATTTGAATGCAGTTTGTCATGCGACGTGTTGAGAGACCGA	CUST_35296_PI225017757	1	1	606.844	219.101		7909.19
ENSGACG00000000979	ENSGACT00000001266	GAGGATGGGTATTTTGAGGATCCATACATCAAGCGCGAAAAGGAGGTTTACGAGGATAAA	CUST_35291_PI225017757	0	0	26.8521	34.9984		4189
ENSGACG00000000979	ENSGACT00000001266	GGAGGATGGGTATTTTGAGGATCCATACATCAAGCGCGAAAAGGAGGTTTACGAGGATAA	CUST_35292_PI225017757	0	0	29.7148	31.5147		4940.12
ENSGACG00000000980	ENSGACT00000001273	AATGTTACGTTTGTGTTGCCTTTTAAACATGTGTTAGTGGTTATAAAAGCAGCTCTCTGT	CUST_50276_PI222095114	1	1	1730.06	655.139		3189.66
ENSGACG00000000980	ENSGACT00000001273	GTGTTAGTGGTTATAAAAGCAGCTCTCTGTTTGGAAGCTGTCTTTTGTTTTACATTTCAA	CUST_50275_PI222095114	1	1	1516.72	550.343		15227.5
ENSGACG00000000981	ENSGACT00000001267	AGAACTCCTTTCACCTTCACTCTGTTTTTGAACGTTCCAGTATCGACTTCATGTTGCCTC	CUST_35289_PI225017757	1	0	23.2266	10.2053		1698.9
ENSGACG00000000981	ENSGACT00000001267	GAGAACTCCTTTCACCTTCACTCTGTTTTTGAACGTTCCAGTATCGACTTCATGTTGCCT	CUST_35290_PI225017757	1	0	21.3596	7.58927		721.952
ENSGACG00000000982	ENSGACT00000001268	ATCTTCTTCTTTTCGGGCTTATTTTTCCAAAGCTGCGGTGGAGGACAGGTTCAACAAGCA	CUST_35287_PI225017757	0	0	8.15627	5.73869		6863.89
ENSGACG00000000982	ENSGACT00000001268	TATCTTCTTCTTTTCGGGCTTATTTTTCCAAAGCTGCGGTGGAGGACAGGTTCAACAAGC	CUST_35288_PI225017757	0	0	5.85319	1.53753		4895.8
ENSGACG00000000983	ENSGACT00000001271	GTAATATGGTTTTTTCATTTCAACTCCTGTCTCAACCCTCTGATCTATGCCACTCTCTAC	CUST_50280_PI222095114	1	0	13.9919	8.65605		3701.79
ENSGACG00000000983	ENSGACT00000001271	AAGGTCATTGTTACACTTCAGATACTGAAGCCTGGTTCCTATCAGTCCAACATGCTTTAG	CUST_50279_PI222095114	0	0	3.17973	3.73535		3808.77
ENSGACG00000000984	ENSGACT00000001275	TAATGTGGTTGGCTCAGTTTAACTCCTGTCTCAACCCTCTGATCTATGCCATTCTCTACC	CUST_46200_PI222095114	0	0	9.69043	7.14773		3094.64
ENSGACG00000000984	ENSGACT00000001272	TCAATTAAGGTCATTGTTACACTTGAGATACTGAAGCCTGGTTCTTATCGGACCAACATG	CUST_50277_PI222095114	0	0	3.15349	0.00689888		5242.98
ENSGACG00000000986	ENSGACT00000001277	CATTCTGTATAGCTCTGTCTAATTATGCTTAAGGTAACCCATTTGTATGGCATCGTTTTA	CUST_35229_PI225017757	1	1	451.19	162.096		13104.2
ENSGACG00000000986	ENSGACT00000001277	GTTCTCTCTATTCACTTCCTCCATTCTGTATAGCTCTGTCTAATTATGCTTAAGGTAACC	CUST_35230_PI225017757	1	1	604.681	117.325		1537.78
ENSGACG00000000987	ENSGACT00000001289	TTATTGTGTCAGAAGAAAAAGATGTAGGCCGGGGTGATGATGTAATGTGTGTAATTCTTT	CUST_46137_PI222095114	1	1	5576.28	5486.34		6874.71
ENSGACG00000000987	ENSGACT00000001287	TTATTGTGTCAGAAGAAAAAGATGTAGGCCGGGGTGATGATGTAATGTGTGTAATTCTTT	CUST_35170_PI225017757	1	1	6054.71	5389.21		2804.69
ENSGACG00000000987	ENSGACT00000001289	TATTTTTGCGTCTACTGTCGTTATTGTGTCAGAAGAAAAAGATGTAGGCCGGGGTGATGA	CUST_46138_PI222095114	1	1	4841.96	4415.98		1967.66
ENSGACG00000000989	ENSGACT00000001279	GCACGCCTCAATCTTATGAGAACACACCATCACTGTCAAATTGTGTTTTCTGTTATGTAT	CUST_46192_PI222095114	1	1	570.556	252.387		8383.84
ENSGACG00000000989	ENSGACT00000001279	CACACCATCACTGTCAAATTGTGTTTTCTGTTATGTATATAATTTCTAGATGTCAGGTGG	CUST_35226_PI225017757	1	1	340.315	205.281		8001.92
ENSGACG00000000990	ENSGACT00000001298	ATCTCCATTCCAGATATCAAAGACAACATAGTTACCCACCTGAAGCAGCTGTACTGCCTG	CUST_46089_PI222095114	1	1	1903.95	405.085		9219.81
ENSGACG00000000990	ENSGACT00000001298	GATCTCCATTCCAGATATCAAAGACAACATAGTTACCCACCTGAAGCAGCTGTACTGCCT	CUST_46090_PI222095114	1	1	1865.31	335.597		4465.22
ENSGACG00000000991	ENSGACT00000001293	GTTCAAATCCGTCTCGAAGTTCAAGATCTTCAACACCAACAACCTGTGGATCTCTCTGAG	CUST_46100_PI222095114	1	1	9663.97	4512.28		5697.65
ENSGACG00000000991	ENSGACT00000001293	TTCAAATCCGTCTCGAAGTTCAAGATCTTCAACACCAACAACCTGTGGATCTCTCTGAGC	CUST_46099_PI222095114	1	1	9504.92	3795.15		7163.52
ENSGACG00000000991	ENSGACT00000001285	ATGAACTCTTTCAACACGGATGAGGACACAAAGAAGATCCTGCAGAAATACACACACCAC	CUST_46146_PI222095114	1	1	1535.55	972.078		6153.74
ENSGACG00000000991	ENSGACT00000001285	TGAACTCTTTCAACACGGATGAGGACACAAAGAAGATCCTGCAGAAATACACACACCACC	CUST_46145_PI222095114	1	1	1455.48	750.804		6024.37
ENSGACG00000000991	ENSGACT00000001303	CTCAGTCCACTGTGGGAGGAACAGGTTGTTATTTAACCTTTAATAGTGTACATGAGCCAC	CUST_42425_PI225017757	1	1	600.405	307.988		2270
ENSGACG00000000991	ENSGACT00000001303	TCTCAGTCCACTGTGGGAGGAACAGGTTGTTATTTAACCTTTAATAGTGTACATGAGCCA	CUST_42426_PI225017757	1	1	546.646	298.295		2034.94
ENSGACG00000000995	ENSGACT00000001288	TCCAACTGACAGCAACTTTGACTCACTCTTTGAGGAGTTCATCAGGTTTTATTTTGGTTC	CUST_35167_PI225017757	1	0	12.3851	13.4558		13370.4
ENSGACG00000000995	ENSGACT00000001288	AATTATGACATCTTCTGCATTCAGTCACAGAACCGTGTTGATGGATTATCTCACCCCTCT	CUST_35168_PI225017757	0	0	8.8668	9.06152		1993.68
ENSGACG00000000997	ENSGACT00000001291	AAACAGAGAAGAGGTCAAATGGGTATTCTGCATTCATGGTGGGCTTGTCTTACTGTGTCC	CUST_50446_PI225017757	1	1	514.712	117.574		4809.41
ENSGACG00000000997	ENSGACT00000001291	GAGGAACCTTCCTCCCTCTTTTATCCCAAAAAATACATTACACATCTTTACAGTCAATCT	CUST_50445_PI225017757	1	1	392.914	93.6088		4289.43
ENSGACG00000000999	ENSGACT00000001295	TATGGAGACAGTTTCCCAACTGGTTAATTTGCCTGCTATTACACCAGATGGCCAGGAACA	CUST_50437_PI225017757	0	0	5.37084	7.34954		8068.99
ENSGACG00000000999	ENSGACT00000001295	TTATGGAGACAGTTTCCCAACTGGTTAATTTGCCTGCTATTACACCAGATGGCCAGGAAC	CUST_50438_PI225017757	0	0	6.31391	3.34077		8055.94
ENSGACG00000001000	ENSGACT00000001299	CAAAGAGTCACAGAGCTACAGGAGCGCAGTGATAAACTGGAACAAGAAAACCAGAAACTG	CUST_50430_PI225017757	1	1	110.566	68.9175		3105.44
ENSGACG00000001000	ENSGACT00000001301	CTGGTGAGGCGTCACACTATCAGAAGGCTCATCATTAGTCACTTTATATATTATATTCCA	CUST_42429_PI225017757	0	0	5.88936	2.46919		4846.09
ENSGACG00000001000	ENSGACT00000001301	ACTGGTGAGGCGTCACACTATCAGAAGGCTCATCATTAGTCACTTTATATATTATATTCC	CUST_42430_PI225017757	0	0	4.30123	1.97659		4940.9
ENSGACG00000001002	ENSGACT00000001302	TTGACATTGTGACCACAATGCAATGCCTACGAGCACTCGCCACTAACAACAAACAGACTA	CUST_42428_PI225017757	1	0	9.04084	8.07357		2931.23
ENSGACG00000001002	ENSGACT00000001302	TGACATTGTGACCACAATGCAATGCCTACGAGCACTCGCCACTAACAACAAACAGACTAT	CUST_42427_PI225017757	1	0	9.17227	5.6227		1939.09
ENSGACG00000001004	ENSGACT00000001304	AGCATGCTCGTTACGAATGACTTCATCTCAAGAAACCAGAGAGAGCTCACCGTCAGAAAA	CUST_48824_PI225017757	1	1	3360.93	1056.11		3680.94
ENSGACG00000001004	ENSGACT00000001304	TCGTTACGAATGACTTCATCTCAAGAAACCAGAGAGAGCTCACCGTCAGAAAAGGGGAAA	CUST_48823_PI225017757	1	1	2996.28	1033.47		5661.7
ENSGACG00000001005	ENSGACT00000001314	CACACGGTGTTGAGTGGTGGTGGAATCTGTTTATGCCTCTGTTTATGTCATTAAATTGTT	CUST_48803_PI225017757	1	1	1042.34	149.718		2046.28
ENSGACG00000001005	ENSGACT00000001314	TGCACTATACATTCTCAGACTTAATGCTTCACTTTTGGAACACACGGTGTTGAGTGGTGG	CUST_48804_PI225017757	1	1	718.043	117.96		5468.98
ENSGACG00000001005	ENSGACT00000001308	GTGTAAAAGACTACACCACTGTGGACATTACCGAGCATGCCAAGCAGGTGGTAAAAATTG	CUST_8809_PI222095114	1	1	114.196	13.0642		3938.44
ENSGACG00000001006	ENSGACT00000001320	AATAAAGAAGTTGCCAAAACCCAACCACGACACAATGCAAGGTCTCTTCAAACACCTGCG	CUST_8785_PI222095114	1	1	1559.93	606.932		676.075
ENSGACG00000001006	ENSGACT00000001320	TAATAAAGAAGTTGCCAAAACCCAACCACGACACAATGCAAGGTCTCTTCAAACACCTGC	CUST_8786_PI222095114	1	1	1561.99	527.052		20089.2
ENSGACG00000001007	ENSGACT00000001306	CCGTGATTGGGCTGATGGAGCTTCCTACCTCAGCAGGAACTACCAGGGCAAGCTTCCATT	CUST_48819_PI225017757	1	1	62.6579	41.4021		3417.25
ENSGACG00000001007	ENSGACT00000001306	TCCGTGATTGGGCTGATGGAGCTTCCTACCTCAGCAGGAACTACCAGGGCAAGCTTCCAT	CUST_48820_PI225017757	1	1	62.4306	36.7777		9187.94
ENSGACG00000001007	ENSGACT00000001311	ATTTTCGATGGCATCCCCTTGAACACAGCTGGGTCCAACGCAGAGTGCTACGACCCTCAC	CUST_8803_PI222095114	0	0	5.49881	4.03855		7912.3
ENSGACG00000001007	ENSGACT00000001311	TATTTTCGATGGCATCCCCTTGAACACAGCTGGGTCCAACGCAGAGTGCTACGACCCTCA	CUST_8804_PI222095114	0	0	4.68611	2.06407		6211.83
ENSGACG00000001008	ENSGACT00000001309	TGAGCATCACATCTTCAATCTTGACAGTCCGCTGCCAGAAAACTGGACAGAAGAAGACAA	CUST_48814_PI225017757	1	1	32.9553	19.6284		1325.36
ENSGACG00000001009	ENSGACT00000001307	AGATGTCACACAGGGGAGAAACCTTTCAGCTGTGCAGAGTGTGGTAAATCTTTCAGACAT	CUST_48818_PI225017757	1	1	1262.99	384.094		2068.49
ENSGACG00000001010	ENSGACT00000001310	CACCCCAGTTTGTGTCGGACAGTGTTGACAGTAAAAGTATTTTCACTGCGGAACTGAATC	CUST_48812_PI225017757	0	0	6.02288	2.67812		10664.6
ENSGACG00000001010	ENSGACT00000001310	AGTTACGGATTGATCACATGGCAAATGAAAAGGGACCGGAGATGAGACGCACCAAACAAA	CUST_48811_PI225017757	0	0	3.63924	1.16575		5657.35
ENSGACG00000001011	ENSGACT00000001313	TTTCCTGTGTCCACTGCTTGTCATCCTGGTTGTGTACTGCAATATGTTCAAAGTTGCTCG	CUST_48805_PI225017757	1	0	18.7325	14.4801		5170.57
ENSGACG00000001011	ENSGACT00000001313	ATTTCCTGTGTCCACTGCTTGTCATCCTGGTTGTGTACTGCAATATGTTCAAAGTTGCTC	CUST_48806_PI225017757	1	0	16.681	6.42964		4606.34
ENSGACG00000001012	ENSGACT00000001312	GTGTCCTCGGTCTGGTTCTGGTTTCACGTGAAAATATAGAAATCTTTGTCGTCATTCATG	CUST_48807_PI225017757	1	1	276.844	317.826		11403.7
ENSGACG00000001012	ENSGACT00000001312	AACAAAATGTTTAAGCCAGCAGTGTCCTCGGTCTGGTTCTGGTTTCACGTGAAAATATAG	CUST_48808_PI225017757	1	1	167.762	94.8172		4440.01
ENSGACG00000001013	ENSGACT00000001315	TAGGATGTCTGGTTAGTTTAGTTCTGGTTCTCTTCTACCTCTATCTGACACCCTGCCACT	CUST_48801_PI225017757	1	0	11.9215	5.78808		3895.47
ENSGACG00000001013	ENSGACT00000001315	TAAAAACGGCCTACACCACCCTGATAGGATGTCTGGTTAGTTTAGTTCTGGTTCTCTTCT	CUST_48802_PI225017757	1	0	10.846	4.60163		2669.26
ENSGACG00000001014	ENSGACT00000001316	AGCATATTTGGGACCACCTACCTGTGTGAACAAGTGTTCTCTGTAATGAACATCACAAAA	CUST_48800_PI225017757	1	0	8.62208	4.89384		8574.3
ENSGACG00000001014	ENSGACT00000001316	AGCATATTTGGGACCACCTACCTGTGTGAACAAGTGTTCTCTGTAATGAACATCACAAAA	CUST_8794_PI222095114	1	0	8.70046	4.89163		5503.42
ENSGACG00000001014	ENSGACT00000001316	ACAAAGCTTCGCTCAAGACTCACACGCAAGTACTTAAATGATGTTCTTAAATTGGCTGCT	CUST_48799_PI225017757	0	0	6.11389	5.85808		3703.06
ENSGACG00000001015	ENSGACT00000001322	TGTTTGTTCTTTGACCCCTGAGGAGGAAGCTCAGTGCGTCGGCACCAAGTGGAGCTCAGT	CUST_8782_PI222095114	1	1	17164.7	2947.18		5081.73
ENSGACG00000001016	ENSGACT00000001325	CTTTGCTCCGGCTGTCTGAACACATGCCAAGAGGGCCAGTTTGAAGTAATTTACTTCATT	CUST_48782_PI225017757	1	0	23.3837	8.23169		908.457
ENSGACG00000001016	ENSGACT00000001325	CACATGCCAAGAGGGCCAGTTTGAAGTAATTTACTTCATTTGTATAACCATTATTCATTG	CUST_48781_PI225017757	0	0	4.51183	4.58464		3965.85
ENSGACG00000001016	ENSGACT00000001327	TTAACAACTTATGGAACCAGGGCAAAATCCCCCAGAACATGTTCTCCATGTACCTGAGCA	CUST_8771_PI222095114	0	0	3.25795	1.14011		3785.9
ENSGACG00000001016	ENSGACT00000001327	TTTAACAACTTATGGAACCAGGGCAAAATCCCCCAGAACATGTTCTCCATGTACCTGAGC	CUST_8772_PI222095114	0	0	3.20311	0.106973		2050.49
ENSGACG00000001018	ENSGACT00000001323	TCATATGGACTCAGATGACGCAGAAAGCACCACAATGCAGAAACAGAAGATCTGCTTCCT	CUST_48785_PI225017757	0	0	5.2671	3.11146		480.969
ENSGACG00000001018	ENSGACT00000001323	TGCTCATATGGACTCAGATGACGCAGAAAGCACCACAATGCAGAAACAGAAGATCTGCTT	CUST_48786_PI225017757	0	0	4.17295	1.78116		3144.48
ENSGACG00000001021	ENSGACT00000001328	ACAATCAAGAAGTCCAACCAGAGTGGAGACTGGCAGAACATTGTGGTAATGACAGAGGAA	CUST_48775_PI225017757	1	0	30.1476	9.27874		5865.19
ENSGACG00000001021	ENSGACT00000001328	TACAATCAAGAAGTCCAACCAGAGTGGAGACTGGCAGAACATTGTGGTAATGACAGAGGA	CUST_48776_PI225017757	1	0	28.2579	18.8043		2403.22
ENSGACG00000001022	ENSGACT00000001329	CAAATCAGAGGATGACTACATGGTGATGGTCATTATCAAAGATTTCGTTATTAATTCAGG	CUST_48773_PI225017757	1	1	990.6	135.277		2240.51
ENSGACG00000001022	ENSGACT00000001329	CCAAATCAGAGGATGACTACATGGTGATGGTCATTATCAAAGATTTCGTTATTAATTCAG	CUST_48774_PI225017757	1	1	973.72	120.146		25819.4
ENSGACG00000001023	ENSGACT00000001330	TTTTCCAAGTGTTACGAGGACTCCCTGAAGTACCGTCTGAGCCGGCGGGTGATGGAGCAT	CUST_48752_PI225017757	1	1	45.0767	18.9137		4448.75
ENSGACG00000001023	ENSGACT00000001330	TTTCCAAGTGTTACGAGGACTCCCTGAAGTACCGTCTGAGCCGGCGGGTGATGGAGCATT	CUST_48751_PI225017757	1	1	44.17	16.4755		16365.7
ENSGACG00000001024	ENSGACT00000001353	AGATTCAGAGTATCACTGACGAGTCGCGTAACTCCATCCGGAGGAAGAACCAGGGCGCTC	CUST_22800_PI222095114	0	0	5.83582	2.30115		2544.43
ENSGACG00000001025	ENSGACT00000001331	AATTTATTTCTACCTGTGGAAGTACGTCTCCCCTCTGTGTCTCATTGTGCTCATCTCAGC	CUST_48749_PI225017757	1	1	252.832	82.3075		2623.71
ENSGACG00000001025	ENSGACT00000001331	TAATTTATTTCTACCTGTGGAAGTACGTCTCCCCTCTGTGTCTCATTGTGCTCATCTCAG	CUST_48750_PI225017757	1	1	208.861	58.7404		11800.2
ENSGACG00000001026	ENSGACT00000001332	ACGCTCCGTTTTTAACGCGTCGGTTACAGCGTTTTGTTTCAGTTTGGAGTCGAATCGTTT	CUST_48747_PI225017757	1	1	393.716	129.648		3122.96
ENSGACG00000001026	ENSGACT00000001332	TGTTGACGCTCCGTTTTTAACGCGTCGGTTACAGCGTTTTGTTTCAGTTTGGAGTCGAAT	CUST_48748_PI225017757	1	1	332.604	107.954		3522.83
ENSGACG00000001027	ENSGACT00000001333	GGTGAGCTTCGTAGTAAGGGCAGTTTTGATATTTAGATATTATTTGTCTGTGTGTTCTTT	CUST_48745_PI225017757	1	1	227.639	134.571		3753.76
ENSGACG00000001027	ENSGACT00000001333	CGGTGAGCTTCGTAGTAAGGGCAGTTTTGATATTTAGATATTATTTGTCTGTGTGTTCTT	CUST_48746_PI225017757	1	1	224.475	134.261		3066.42
ENSGACG00000001028	ENSGACT00000001334	TCTCCGGACACAAGAACAAAAATATGAGAACATGGGCGAGACTCTCAAACGGATTCAGGA	CUST_48743_PI225017757	1	0	11.6837	12.3834		7259.61
ENSGACG00000001028	ENSGACT00000001334	TTCTCCGGACACAAGAACAAAAATATGAGAACATGGGCGAGACTCTCAAACGGATTCAGG	CUST_48744_PI225017757	1	0	11.0717	8.76629		6671.04
ENSGACG00000001029	ENSGACT00000001339	AGAGTTTGGAAGCAGGGGACAATACTCAGTTTTGCTGGAGAAATTTGTTCTCCTGCATCA	CUST_48734_PI225017757	1	1	180.465	36.2181		3743.83
ENSGACG00000001029	ENSGACT00000001339	AAATTTGTTCTCCTGCATCAACCTGCTGAGGATCCTCAACAAACTGACCAAGTGGAAGCA	CUST_48733_PI225017757	1	1	149.95	28.2691		4320.14
ENSGACG00000001030	ENSGACT00000001337	CACAAAAGATGGCCGACCTGAAGGTAAACCAGTAGTCAACTCTTGTCTTCATGTGGACAT	CUST_48738_PI225017757	1	0	12.5843	22.4842		5573.15
ENSGACG00000001030	ENSGACT00000001337	AAGGTAAACCAGTAGTCAACTCTTGTCTTCATGTGGACATGTGGTCTTTTGATGTGTTTG	CUST_48737_PI225017757	0	0	4.13055	1.6096		5044.93
ENSGACG00000001031	ENSGACT00000001335	GTTTGATCTCCTGAATCTTCACTCTTCTCTTCTGGATCATCTGCTGGATTTCAGCCTCTG	CUST_8736_PI222095114	1	0	21.6363	9.97839		2203.31
ENSGACG00000001031	ENSGACT00000001335	GGATCATCTGCTGGATTTCAGCCTCTGTCTTCTTCAGCTCAACCTTCTTTTCTTCATATT	CUST_48741_PI225017757	1	0	18.5061	7.91606		315.502
ENSGACG00000001034	ENSGACT00000001340	TTCATGGTCCTGGGCCTGTCGCTAGGAGCGTTTCTCTCCTTCTGGTACATGAGAGTTCTC	CUST_8705_PI222095114	1	1	88.4281	64.191		206.7
ENSGACG00000001034	ENSGACT00000001340	ATCATGTGCAACGTGCAGAACTTCAGATCTCCCGCCGTCTTCCGCAGCGACGGTTTCTTC	CUST_8706_PI222095114	1	1	34.2743	10.7164		4512.48
ENSGACG00000001035	ENSGACT00000001346	AAAGGTTGTTGTGCCGCTCTGAAAGCTCTTGGATCCGTCGTCTGTATTACAGAGATTGAT	CUST_48700_PI225017757	1	1	234.663	70.8732		1989.53
ENSGACG00000001035	ENSGACT00000001346	TACTTGCTTCCCAAGAAGATGGATGAATATGTTGCCAGTCTGCATCTGACCACTTTTGAT	CUST_48699_PI225017757	1	1	270.673	61.4092		8129.35
ENSGACG00000001037	ENSGACT00000001342	AGAAAAGTCAAAGTGACGTCATCAGGTGTTCCTCAGCAACACAGCAGAGTCTCTTCAGAA	CUST_8701_PI222095114	1	1	65.7859	36.4351		8437.44
ENSGACG00000001037	ENSGACT00000001342	AAGTCTCCGTGTTTCTCTGAGAGAAAAGTCAAAGTGACGTCATCAGGTGTTCCTCAGCAA	CUST_8702_PI222095114	1	1	53.7021	25.1951		3949.15
ENSGACG00000001039	ENSGACT00000001345	ACGAGAACATGCAGACATACGTCTTCAGGCTGCACGACACCGCAGATTATCCCTGGAGGC	CUST_48702_PI225017757	0	0	6.83929	5.01807		3690.7
ENSGACG00000001039	ENSGACT00000001345	AGAACATGCAGACATACGTCTTCAGGCTGCACGACACCGCAGATTATCCCTGGAGGCCGA	CUST_48701_PI225017757	0	0	7.99606	4.67923		16933.1
ENSGACG00000001040	ENSGACT00000001347	GCATTCTGCCTCTTAGCTTCATATTTAACACGGATGTGCTAGTTATTGATCTTCTCTTCT	CUST_48698_PI225017757	1	1	3425.01	1330.38		11659.5
ENSGACG00000001040	ENSGACT00000001347	CGGATGTGCTAGTTATTGATCTTCTCTTCTGTAACTTTCTGTGAGAAGATCAATAAACAC	CUST_48697_PI225017757	1	1	2102.61	521.566		2385.93
ENSGACG00000001040	ENSGACT00000001350	CCAAAAGAAAGTACTGAAGAAGAAGAAGAGGCCGAAGCCCAAAAAGAGAGTTCATATCTG	CUST_22806_PI222095114	1	1	446.558	120.733		9883.64
ENSGACG00000001041	ENSGACT00000001434	TGTTTGCAAAAGGGAGAGGGAACGTACAGTTTCAGATGTTTTTGTCCAACCACACGTTGT	CUST_16932_PI222095114	0	0	5.34697	2.70656		1255.43
ENSGACG00000001041	ENSGACT00000001434	GTTTGCAAAAGGGAGAGGGAACGTACAGTTTCAGATGTTTTTGTCCAACCACACGTTGTG	CUST_16931_PI222095114	0	0	3.74326	0.572474		2205.87
ENSGACG00000001042	ENSGACT00000001356	GTACTCTGAAGTTTGACATAGTGTGAGTAGTTCCTCTTTTTCAATGCCAGCTTTCTTTTT	CUST_48659_PI225017757	1	1	2709.06	861.358		1923.18
ENSGACG00000001042	ENSGACT00000001356	TGTTTTGCTTTTTGTCAATGAATGTACTCTGAAGTTTGACATAGTGTGAGTAGTTCCTCT	CUST_48660_PI225017757	1	1	2292.47	672.451		7939.31
ENSGACG00000001045	ENSGACT00000001354	AAGACTCTTCAGTTCTACTCCATAGAGGACGGGGACCAGGTGTTGGTCCGCTGGTCCTGA	CUST_22797_PI222095114	1	1	1612.09	668.233		10811.4
ENSGACG00000001045	ENSGACT00000001354	AAGCTCACCTACACCAGCCCCAAGAAGTTGGGGACCGAGTTTGAGATCGACAGTGACCTG	CUST_22798_PI222095114	1	1	1774.16	553.234		2663.95
ENSGACG00000001046	ENSGACT00000001352	TCGTTTGACCATAAAGAACATCGAGGAGGGAGACTCAGCCGTCTATTACTGTAAAACATG	CUST_48668_PI225017757	1	0	21.2423	50.1142		16357.7
ENSGACG00000001047	ENSGACT00000001358	TAAACACTGTACATGCTCTACATGCCCTAAATGCTCTACATGCCCTAAATGCTCTACATG	CUST_48655_PI225017757	1	0	19.3573	5.85659		2694.3
ENSGACG00000001047	ENSGACT00000001358	TACATGCTCTAAACACTGTACATGCTCTACATGCCCTAAACACTGTACATGCTCTACATG	CUST_48656_PI225017757	0	0	3.38798	0.163949		6574.81
ENSGACG00000001049	ENSGACT00000001359	TCATTACTGAGCAGCTGTGACAAATCTCAAGATTGAAAATGGCAGCGACTGCATGAAGCT	CUST_22787_PI222095114	1	1	1108.13	1085.17		11744.4
ENSGACG00000001050	ENSGACT00000001362	CATAATCACACTTGAAGTATATAGTACACAGATGTATTCAATGTCACAACCTCTTATGGG	CUST_8937_PI225017757	0	0	6.47984	27.6965		24716
ENSGACG00000001050	ENSGACT00000001362	GTGCCAGACAAGCCATTCTCTTACAATGGCACATATGCAGGAGTCTAAAGAGTATTTTTT	CUST_8938_PI225017757	0	0	8.42299	21.976		23050.7
ENSGACG00000001052	ENSGACT00000001363	AATCACCAATTACATTGCTGTCACCAAAAACTGAGGAATCTTTGGATCGTCTTTTTCTAA	CUST_8936_PI225017757	0	0	5.73128	5.41466		5874.09
ENSGACG00000001052	ENSGACT00000001363	GTTATTGCTCATGCATGTTGTGTGCACTAAGATGCATCTAGCCGGCATGAGTTAACATTT	CUST_8935_PI225017757	0	0	3.44519	0.220201		5942.67
ENSGACG00000001054	ENSGACT00000001364	AGAGCACCGCTGGGATACCGAACCACGTGCTCTCCTCCAGAGGATACTTCTTTGACAACC	CUST_8934_PI225017757	1	0	9.87418	9.30048		4983.48
ENSGACG00000001055	ENSGACT00000001376	AGGTCAAGAACATCACCAAGGGAGACTGTCGGCTTGACAACGTGGAGGTCAGCTCCTGCA	CUST_8870_PI225017757	1	1	1392.53	774.925		4091.54
ENSGACG00000001055	ENSGACT00000001376	AGTCAGTGTGTGAGTGCTGCAGTTACCGTTTGGACCCGGACAACCCAGTGCGTTTCCTCA	CUST_8869_PI225017757	1	1	1548.66	743.227		9601.6
ENSGACG00000001056	ENSGACT00000001367	TACAATACAGAAGGAGGTTTCTGGGTCCACTGTAATGACTCTGAGATGAAGGTTTGCAGC	CUST_8927_PI225017757	1	1	177.996	40.5827		5779.32
ENSGACG00000001056	ENSGACT00000001367	CTACAATACAGAAGGAGGTTTCTGGGTCCACTGTAATGACTCTGAGATGAAGGTTTGCAG	CUST_8928_PI225017757	1	1	182.214	40.2432		1765.87
ENSGACG00000001058	ENSGACT00000001368	GTTAAAAAGTCACTTTCAAAATGCCAAGGGGCACAAAGTGGAGTGCCGTGGTTCTCGATA	CUST_8926_PI225017757	1	1	244.399	63.5236		6047.25
ENSGACG00000001058	ENSGACT00000001368	TTAAAAAGTCACTTTCAAAATGCCAAGGGGCACAAAGTGGAGTGCCGTGGTTCTCGATAC	CUST_8925_PI225017757	1	1	255.237	52.4245		6984.7
ENSGACG00000001059	ENSGACT00000001369	TGACTTTCTATCCGCAGCTGGGTTTTAAAAACATTTACATTATCTACCTGCAATATACAC	CUST_8924_PI225017757	1	1	2077.73	805.764		7521
ENSGACG00000001059	ENSGACT00000001369	CGTTTGTCTTTTCTGGAACATTGTCAAAACTGTCAATTGAAATCTTTTGGGATTGAACTG	CUST_8923_PI225017757	1	1	1725.54	767.553		4273.75
ENSGACG00000001060	ENSGACT00000001370	TTCCGTATCAGACATTCTGGTAACTCGTATTACAGTGGTTTCTCGGTTGGACTGGTGTCT	CUST_8881_PI225017757	1	0	14.4736	11.1576		3234.75
ENSGACG00000001060	ENSGACT00000001370	TTTCCGTATCAGACATTCTGGTAACTCGTATTACAGTGGTTTCTCGGTTGGACTGGTGTC	CUST_8882_PI225017757	0	0	3.68263	2.8309		3718.74
ENSGACG00000001061	ENSGACT00000001371	ACAACCACAAGGCATTGGTCCAACAGATAAGCACCGGAAACTATCGTAAACCCATCAATC	CUST_8879_PI225017757	1	1	93.3115	39.7079		3184.61
ENSGACG00000001061	ENSGACT00000001371	AACAACCACAAGGCATTGGTCCAACAGATAAGCACCGGAAACTATCGTAAACCCATCAAT	CUST_8880_PI225017757	1	1	85.4142	27.2465		3310.69
ENSGACG00000001062	ENSGACT00000001372	TCCGTCAGAGGAAGCTGAACGAGTGGCTCGGCCTGAAGAACGAAACCGTAGAGGAACAAC	CUST_8878_PI225017757	1	1	129.215	61.2293		28687.9
ENSGACG00000001062	ENSGACT00000001372	AGTACAGCATGGTGAAGATGAGGAGGACCTTCCTCACCACGACGAGCGTCTGTGGCGTTT	CUST_8877_PI225017757	1	1	140.012	60.4547		13367.7
ENSGACG00000001063	ENSGACT00000001373	TGCTAATTGTTGCTTGGTCATAGGATTGTTTCTAAATGCAAACTGTTTTAAAAGTAGGCC	CUST_8875_PI225017757	1	1	1659.8	367.036		4514.56
ENSGACG00000001063	ENSGACT00000001373	TGCATTTGTATACAAACTCTTCATGCTTTGGTCGTTGCTGTGCTAATTGTTGCTTGGTCA	CUST_8876_PI225017757	1	1	2431.81	361.36		5532.34
ENSGACG00000001064	ENSGACT00000001375	GCAGCTGTTGGGGAGAATCGAACTGTCTGTTCACAGTCGGGGAAACGTCTTCAGCGTGTA	CUST_22678_PI222095114	1	1	4726.78	1791.09		3361.22
ENSGACG00000001064	ENSGACT00000001375	CAGCTGTTGGGGAGAATCGAACTGTCTGTTCACAGTCGGGGAAACGTCTTCAGCGTGTAG	CUST_22677_PI222095114	1	1	4169.61	1461.45		2449.79
ENSGACG00000001065	ENSGACT00000001379	TTTTCTCTCGTTTCAGGGCTACAAATGCAACACAAACTACATGGACGGCCGATTGTACCA	CUST_8863_PI225017757	1	0	6.41378	4.02748		1472.73
ENSGACG00000001065	ENSGACT00000001379	TCTTTTCTCTCGTTTCAGGGCTACAAATGCAACACAAACTACATGGACGGCCGATTGTAC	CUST_8864_PI225017757	0	0	4.11758	1.30223		2576.09
ENSGACG00000001066	ENSGACT00000001377	GACACGACACTCTTCTTCTTCCTCTTCATGGCATATGTGCTTTTTTCTGTTGCAAGAATT	CUST_8868_PI225017757	1	1	23845.9	4519.96		12209
ENSGACG00000001066	ENSGACT00000001377	AGCCGCTCGTCATCTCAGCAAGTATATTACTGTAATTTGAATAAAGACAACAGACGTATG	CUST_8867_PI225017757	1	1	25733.2	3235.83		5724.19
ENSGACG00000001067	ENSGACT00000001378	GTTCCTCAACACGGACCGAGAGCTCAATGAGGTGTTGAAGGAGTTCATCCAGTCCAGCGG	CUST_8866_PI225017757	0	0	3.74067	1.83354		11892.4
ENSGACG00000001067	ENSGACT00000001378	TTCCTCAACACGGACCGAGAGCTCAATGAGGTGTTGAAGGAGTTCATCCAGTCCAGCGGC	CUST_8865_PI225017757	0	0	3.63197	1.75456		8688.1
ENSGACG00000001068	ENSGACT00000001380	AAATATTTGCAGGCTTCATGGGCGTTGGAATGATCATCATGCTGATCTGTGGCATCGTTG	CUST_8822_PI225017757	1	1	126.674	81.6792		3892.63
ENSGACG00000001068	ENSGACT00000001380	AATATTTGCAGGCTTCATGGGCGTTGGAATGATCATCATGCTGATCTGTGGCATCGTTGT	CUST_8821_PI225017757	1	1	113.046	81.594		3825.3
ENSGACG00000001069	ENSGACT00000001385	AACCCAAAGGAGTTTGTCATTCCAAGAACCACAAACCTCTTTGGACTCATGGACACCACA	CUST_8811_PI225017757	0	0	4.67149	3.04908		3017.15
ENSGACG00000001069	ENSGACT00000001385	ATCCAACCCAAAGGAGTTTGTCATTCCAAGAACCACAAACCTCTTTGGACTCATGGACAC	CUST_8812_PI225017757	0	0	3.72775	1.70263		5022.75
ENSGACG00000001070	ENSGACT00000001389	AACAAGATTCGCTCCACACTGAATGAAATCTACTTTGGGAAGACCAAGGACATCGTCAAC	CUST_2678_PI222095114	1	1	160.823	27.2943		3542.9
ENSGACG00000001070	ENSGACT00000001392	ATTTGTTGAACCACAGTGAAGTTAAGGTTTATAGTCGTCGGTGAAATCGCGCTCCCCTGT	CUST_2631_PI222095114	1	1	29.6827	4.35517		7868.63
ENSGACG00000001071	ENSGACT00000001383	TTCATGCGGAGGGAATAAATAAGAGTCCTAAAGAAGGAACGGAGCAGCCTGTGACTGAAT	CUST_8815_PI225017757	1	1	164.664	181.996		5134.39
ENSGACG00000001071	ENSGACT00000001383	TGAGCTCCATGAAGCTGTTCATGCGGAGGGAATAAATAAGAGTCCTAAAGAAGGAACGGA	CUST_8816_PI225017757	1	1	150.29	167.203		2475.18
ENSGACG00000001072	ENSGACT00000001382	GTTATGAGAAGCTCTGTGATCCTGTGAGTTGTTTCCCCTCCACAATAAAAGCCTCTGTAA	CUST_8817_PI225017757	1	1	8722.26	1352.45		3978.18
ENSGACG00000001072	ENSGACT00000001382	AGAGAGATGCTTTGTTTGTTGTTATGAGAAGCTCTGTGATCCTGTGAGTTGTTTCCCCTC	CUST_8818_PI225017757	1	1	7758.69	946.186		3732.74
ENSGACG00000001073	ENSGACT00000001384	AGTGTTTCCTCAGTGTTTCCTCAGTGTTTCCTCTGTGTTTACTCAGTGTTTCCTCTGTGT	CUST_8813_PI225017757	1	1	188.797	66.6226		9437.53
ENSGACG00000001073	ENSGACT00000001384	AAGCAGCAATAAAGCCTCCTTCTCTCAGTGTTTTCTCTGTTTCCTCTGTGTTTTCTCAGT	CUST_8814_PI225017757	1	1	74.7607	18.2243		9766.7
ENSGACG00000001074	ENSGACT00000001387	AAACAAGCTCTTTCTCCTCTTCATCAAGCTGTCACTCTTTCATCTCCATCTTCTTTCATC	CUST_2682_PI222095114	1	0	18.1891	8.89054		3172.03
ENSGACG00000001074	ENSGACT00000001387	AACAAGCTCTTTCTCCTCTTCATCAAGCTGTCACTCTTTCATCTCCATCTTCTTTCATCT	CUST_2681_PI222095114	1	0	24.7015	8.4342		8236.46
ENSGACG00000001074	ENSGACT00000001388	CAACGCTGAGAAACAACTGAAAGAAGCGCTGGGAAAGATCGACGTCCTCCAGGCGGAGGT	CUST_2680_PI222095114	1	0	9.94366	3.5665		3713.19
ENSGACG00000001075	ENSGACT00000001386	ACACTGAGTAAACACAGAGGAAACACTGAGGAAACACTGAGGAAACACTGAGGAAACACA	CUST_8809_PI225017757	0	0	8.75835	7.63802		5005.62
ENSGACG00000001075	ENSGACT00000001386	AACACTGAGTAAACACAGAGGAAACACTGAGGAAACACTGAGGAAACACTGAGGAAACAC	CUST_8810_PI225017757	0	0	4.29246	7.55679		366.95
ENSGACG00000001076	ENSGACT00000001390	GAAGACGTTTTGCACTTTGAGTTGTTGGGTTGATTTTAATGTTTTTGCTGAATGAGACTT	CUST_8762_PI225017757	1	1	300.31	242.469		10572.2
ENSGACG00000001076	ENSGACT00000001390	GACGTTTTGCACTTTGAGTTGTTGGGTTGATTTTAATGTTTTTGCTGAATGAGACTTTTG	CUST_8761_PI225017757	1	1	284.185	232.969		13787.8
ENSGACG00000001077	ENSGACT00000001391	TTGGAAAGAAGATTAGATGATTGAGAGCGAGAAGAGATGTGATTGTTACCGCCCTCGGAC	CUST_8759_PI225017757	0	0	5.72408	2.11176		5775.44
ENSGACG00000001077	ENSGACT00000001391	GTTGGAAAGAAGATTAGATGATTGAGAGCGAGAAGAGATGTGATTGTTACCGCCCTCGGA	CUST_8760_PI225017757	0	0	3.60511	0.598883		13079.5
ENSGACG00000001078	ENSGACT00000001394	TATTCGCTCTCCTGGTCGCCATCTTTATCCCGGATCACCGATTGGACGACGTCAAGACCT	CUST_22700_PI225017757	1	1	84.8406	30.3128		15134.5
ENSGACG00000001078	ENSGACT00000001394	ATCTTTATCCCGGATCACCGATTGGACGACGTCAAGACCTCCAAATCTGGCAGCGCCTCC	CUST_22699_PI225017757	1	1	40.8162	35.3493		2981.86
ENSGACG00000001079	ENSGACT00000001393	GACCCAAAATAACGATTAATATCCTCTATGTAACCAGACAACCACTCCGGATCAACGTCT	CUST_8756_PI225017757	0	0	4.25579	0.961431		2278.89
ENSGACG00000001079	ENSGACT00000001393	CAAAATAACGATTAATATCCTCTATGTAACCAGACAACCACTCCGGATCAACGTCTCGCA	CUST_8755_PI225017757	0	0	3.14693	0.0263765		8603.28
ENSGACG00000001080	ENSGACT00000001400	TCATGCTGACACGCAAGGGCAACAAGCAGCAGTACAAGATCCTGAACGTGCCCCTCTCGT	CUST_4323_PI225017757	1	1	690.265	253.643		542.948
ENSGACG00000001080	ENSGACT00000001400	TGTCATGCTGACACGCAAGGGCAACAAGCAGCAGTACAAGATCCTGAACGTGCCCCTCTC	CUST_4324_PI225017757	1	1	686.535	234.335		1246.65
ENSGACG00000001081	ENSGACT00000001398	CTGCGGTGTTTTATTGAATCACCAGTTTGTGATAATGTCTGAAAAAACATGTTTGTGTCA	CUST_22691_PI225017757	1	1	5562.3	3723.13		4786.46
ENSGACG00000001081	ENSGACT00000001398	ACTGCGGTGTTTTATTGAATCACCAGTTTGTGATAATGTCTGAAAAAACATGTTTGTGTC	CUST_22692_PI225017757	1	1	5592.21	3421.28		8113.3
ENSGACG00000001081	ENSGACT00000001401	AACTATGAGAAAGCTCTGGAGATGATCGATGAGAATCTCATCTACTGGCCTCGCTTCATT	CUST_17018_PI222095114	1	1	2491.39	1872.58		10603
ENSGACG00000001081	ENSGACT00000001401	ACTATGAGAAAGCTCTGGAGATGATCGATGAGAATCTCATCTACTGGCCTCGCTTCATTC	CUST_17017_PI222095114	1	1	2338.2	1635.64		406.66
ENSGACG00000001082	ENSGACT00000001396	AACTGCCAGCATGACTTCAGGTCACCATACCTGGTTCATGGCGACATGGTGAAGGTGAGT	CUST_22695_PI225017757	1	1	3109.92	983.61		7604.15
ENSGACG00000001082	ENSGACT00000001396	CAACTGCCAGCATGACTTCAGGTCACCATACCTGGTTCATGGCGACATGGTGAAGGTGAG	CUST_22696_PI225017757	1	1	2922.18	536.627		9921.84
ENSGACG00000001083	ENSGACT00000001397	GTCTCCTCATGTGGATAAGCTAGTAGAGAGGATCTTCCACTGCAGCTGCCAGTCCTGCAG	CUST_22694_PI225017757	1	1	93.5828	43.8016		4454.23
ENSGACG00000001083	ENSGACT00000001397	TAGTAGAGAGGATCTTCCACTGCAGCTGCCAGTCCTGCAGTAAAGAGAGTGGCGAGGAGG	CUST_22693_PI225017757	0	0	6.31588	4.46188		1342.42
ENSGACG00000001084	ENSGACT00000001399	TTTCGGGTGTGAAGTAACTTTAGACTGAACAAACAAGACGTAACTTTAGTAATTACTGAG	CUST_22689_PI225017757	0	0	3.65728	1.31123		1946.52
ENSGACG00000001084	ENSGACT00000001399	GTTTCGGGTGTGAAGTAACTTTAGACTGAACAAACAAGACGTAACTTTAGTAATTACTGA	CUST_22690_PI225017757	0	0	3.27792	0.0956147		5675.54
ENSGACG00000001085	ENSGACT00000001404	ATAGACATCATCACAGAGGACCTGAGAGATGCCATTATTGAGATTATCCGTGCAGAGCGT	CUST_17012_PI222095114	0	0	3.51996	0.210104		1690
ENSGACG00000001085	ENSGACT00000001404	TTTCTATGAGCTCTGGTACAACTCTGTGAGGAAAACGGACAACGGAATCAGACGCATTCT	CUST_17011_PI222095114	0	0	3.34639	0.143176		2642.16
ENSGACG00000001086	ENSGACT00000001403	AAACACCTCGGCAGTCACCTACAACATGTTCGGTCATTTCAAATTCTGCATCACGCTGAT	CUST_9159_PI225017757	1	1	542.084	239.188		14546.3
ENSGACG00000001086	ENSGACT00000001403	AACCAGGCCCTGGGGATCCTCTGCACTCTGGCTGGTATCCTGTCTTACACTCACTTCAAG	CUST_9160_PI225017757	1	1	356.09	161.948		11878.1
ENSGACG00000001087	ENSGACT00000001406	AACTACTCGTACATCTTCAAGTACATCATCATCGGTGACATGGGAGTGGGGAAGAGTTGT	CUST_9153_PI225017757	1	0	26.8142	10.92		5880.31
ENSGACG00000001087	ENSGACT00000001406	ACAACTACTCGTACATCTTCAAGTACATCATCATCGGTGACATGGGAGTGGGGAAGAGTT	CUST_9154_PI225017757	1	0	22.2768	8.13288		5847.87
ENSGACG00000001088	ENSGACT00000001413	TTTCTCCAAAGAGGAGCTGAGGAGATTCCTGCAGAAGCTGAGGGAGTCGTCGCTCGCTCT	CUST_16993_PI222095114	1	1	1380.37	539.258		3044.1
ENSGACG00000001088	ENSGACT00000001413	CTGACATCATCTCCTCGGACCAGCACCGCCTCTACCAGGTTTTCTCCAAAGAGGAGCTGA	CUST_16994_PI222095114	1	1	1041.3	454.767		1601.97
ENSGACG00000001089	ENSGACT00000001405	AACAGTTCGAATTATGGCTACCGACGCTACAAAAATAGTCCATCGTCGCTAAGGCTCAAG	CUST_9155_PI225017757	0	0	4.13193	2.6279		4813.49
ENSGACG00000001089	ENSGACT00000001405	AAACAGTTCGAATTATGGCTACCGACGCTACAAAAATAGTCCATCGTCGCTAAGGCTCAA	CUST_9156_PI225017757	0	0	3.79324	1.73409		4205.7
ENSGACG00000001090	ENSGACT00000001412	GGCTCTCCCCTGGTGTTTTCAATATCTGCTCATTCATATTTAAACTTTGATATGCAGTTT	CUST_9142_PI225017757	1	1	3836.13	1566.96		14712.2
ENSGACG00000001090	ENSGACT00000001412	TAAAAATTCAAGCATTGTAATTATTTGCAAATTGCGAGCTCAGCTCAGAGTGCCTGATTT	CUST_9141_PI225017757	1	1	2277.98	692.091		15313.8
ENSGACG00000001091	ENSGACT00000001408	TTCGATAGCCTCTCTCTGTGGAAGAGGAACGACATGAAGAAGAAAGTGTGTCTCTTCTGA	CUST_9149_PI225017757	1	1	69.6439	77.0399		9202.32
ENSGACG00000001091	ENSGACT00000001408	AGTTCGATAGCCTCTCTCTGTGGAAGAGGAACGACATGAAGAAGAAAGTGTGTCTCTTCT	CUST_9150_PI225017757	1	1	66.3338	72.4542		2626.54
ENSGACG00000001092	ENSGACT00000001410	TTTGTTGATGAAGATCCTTCAGTCAGAACCAAAACGTGTGAGCTGCTTCACCTGATGACG	CUST_17000_PI222095114	1	0	16.084	15.0531		6439.34
ENSGACG00000001092	ENSGACT00000001410	TTGTTGATGAAGATCCTTCAGTCAGAACCAAAACGTGTGAGCTGCTTCACCTGATGACGT	CUST_16999_PI222095114	1	0	21.1161	15.8869		1638.54
ENSGACG00000001092	ENSGACT00000001409	CATTTTTTCTGTCTATGTGCTTGCACTTCAACTGTGCAGAAGCTCTGCTGACTCTGGTTC	CUST_17001_PI222095114	0	0	3.48957	1.88662		2609.21
ENSGACG00000001092	ENSGACT00000001409	ACATTTTTTCTGTCTATGTGCTTGCACTTCAACTGTGCAGAAGCTCTGCTGACTCTGGTT	CUST_17002_PI222095114	0	0	3.71139	0.347549		5175.47
ENSGACG00000001093	ENSGACT00000001414	ATCTGAACTATTTCCTGTTTTCCTTCTTTGGGGTTTTAGTTCTAATCTGAATGTGGTTCA	CUST_9137_PI225017757	1	1	15798.5	2245.89		4959.18
ENSGACG00000001093	ENSGACT00000001414	AATCTGAACTATTTCCTGTTTTCCTTCTTTGGGGTTTTAGTTCTAATCTGAATGTGGTTC	CUST_9138_PI225017757	1	1	15854.5	2205.23		5109.52
ENSGACG00000001094	ENSGACT00000001430	ACAGACTGTGTCTACAATAAGAATAATATACGTGATGTGCACAGTGTGTCTGTGGAAATT	CUST_9085_PI225017757	1	1	703.829	367.114		4294.6
ENSGACG00000001094	ENSGACT00000001430	GCCCGAGGCTCTTTGATTCTAATAAAATATACATAGTAAAAGTGTACTTTACAGACTGTG	CUST_9086_PI225017757	1	1	703.355	261.693		6968.69
ENSGACG00000001094	ENSGACT00000001437	GAGCAGTTTGACTGGGCCATAAACGACCGCATTGACGAAATAGTAAATTTTGCTCTGCCA	CUST_16926_PI222095114	1	1	210.164	123.345		11917.2
ENSGACG00000001094	ENSGACT00000001437	AGCAGTTTGACTGGGCCATAAACGACCGCATTGACGAAATAGTAAATTTTGCTCTGCCAG	CUST_16925_PI222095114	1	1	210.21	98.8864		2015.24
ENSGACG00000001095	ENSGACT00000001418	TTCCACTCGTCTGGCACGCGTTTGCACTTTCTATCCCTCTTAGTGTTGTTCATTAAAGAC	CUST_16983_PI222095114	1	1	5702.32	2338.31		20537.5
ENSGACG00000001095	ENSGACT00000001418	GTTCCACTCGTCTGGCACGCGTTTGCACTTTCTATCCCTCTTAGTGTTGTTCATTAAAGA	CUST_16984_PI222095114	1	1	5730.79	2195.26		13757.6
ENSGACG00000001096	ENSGACT00000001415	AACATCCCCGACGAAACCCTGATATCGGAGTCCGGGAAGCTGGTGTTCCTTATCGCTCTC	CUST_9136_PI225017757	1	0	13.6075	4.03703		4816.78
ENSGACG00000001096	ENSGACT00000001415	ACACTGGTCTTTGCCCACTTCAGGAAGGTGCTGGACATCCTCGAGCGCATATTGGGCAAC	CUST_9135_PI225017757	0	0	9.77951	5.34662		791.87
ENSGACG00000001097	ENSGACT00000001417	GCTCGTGATTATCTTTTTGACGTCATCAGAAACCAACAGCCAATAACTTCTGACTCCACC	CUST_9131_PI225017757	1	1	228.683	100.726		15059.7
ENSGACG00000001097	ENSGACT00000001417	AGCTCGTGATTATCTTTTTGACGTCATCAGAAACCAACAGCCAATAACTTCTGACTCCAC	CUST_9132_PI225017757	1	1	200.269	91.4645		745.001
ENSGACG00000001098	ENSGACT00000001422	ATACAAAATGAAATATGACAATTCCGTCGGCTTGAGGAGGAAACCAGGGCAATGCTACCA	CUST_9121_PI225017757	1	1	601.198	534.615		8301.04
ENSGACG00000001098	ENSGACT00000001422	TCTTTGCGTAGGACATTATTTTCTGCAAGAATACAAAATGAAATATGACAATTCCGTCGG	CUST_9122_PI225017757	1	1	352.368	225.153		9282.73
ENSGACG00000001100	ENSGACT00000001423	TAGGTATTTTTGCGTGTTTGTCAGATGGACCAATGTTATCCAATAAAGATACAGTGGACG	CUST_9119_PI225017757	1	1	5982.43	1020.17		8275.1
ENSGACG00000001100	ENSGACT00000001429	GATGCTCCAGAAGACCTTGACTTCTTTTAGCGAAACTACAGGATGTTTTTTATCTTTTTA	CUST_16961_PI222095114	1	1	6065.8	849.073		2130.27
ENSGACG00000001100	ENSGACT00000001429	GGATGCTCCAGAAGACCTTGACTTCTTTTAGCGAAACTACAGGATGTTTTTTATCTTTTT	CUST_16962_PI222095114	1	1	6471.99	813.316		3136.21
ENSGACG00000001100	ENSGACT00000001423	CACCAAAACTCCATCATGTTTAATTTTTTAGGTATTTTTGCGTGTTTGTCAGATGGACCA	CUST_9120_PI225017757	1	1	3073.71	517.194		393.385
ENSGACG00000001102	ENSGACT00000001440	ACCGTCATCGTGATGAAGCGAGGGAACATTCTGGAATACGACAAACCGGAGACTCTGCTG	CUST_9046_PI225017757	1	1	105.118	117.437		1404.46
ENSGACG00000001102	ENSGACT00000001425	AACTCCTCCTGAATATTCATTCGTACGATTTCCTTCTCTGCAGGTGAGCAACGGATCCTT	CUST_9115_PI225017757	0	0	6.73889	4.95207		4507.44
ENSGACG00000001102	ENSGACT00000001425	TAACTCCTCCTGAATATTCATTCGTACGATTTCCTTCTCTGCAGGTGAGCAACGGATCCT	CUST_9116_PI225017757	0	0	4.40953	2.96144		18980.3
ENSGACG00000001102	ENSGACT00000001440	GAGCCGTAAATCGTCAAGTGCGCGCGCAGTGTTTCCTTATAAAGCAGTGAAGCCAGGGAA	CUST_16900_PI222095114	0	0	3.20856	0.0579652		2182.82
ENSGACG00000001103	ENSGACT00000001428	TATGACTACGTGAAGCCCCGCATCAGAACCACGATTGAGAGGGCCAAGCCCGTCTGGTAT	CUST_9109_PI225017757	1	1	8077.95	2717.68		5514.51
ENSGACG00000001103	ENSGACT00000001428	TGAAGCGCCTCATCTTCTGCACGGGGAAGGTTTACTACGAGCTCACCAAGGAGAGGAGGA	CUST_16964_PI222095114	1	1	3777.09	1861.68		2588.78
ENSGACG00000001105	ENSGACT00000001432	CCTGGCTGTGAGCAACCACAATGTTCCAGCTGAGAGACTCCGTCTACAAGACGCTCATCA	CUST_9082_PI225017757	1	0	10.4739	4.48075		10528.6
ENSGACG00000001105	ENSGACT00000001432	CTGGCTGTGAGCAACCACAATGTTCCAGCTGAGAGACTCCGTCTACAAGACGCTCATCAT	CUST_9081_PI225017757	1	0	9.91592	4.05967		13157.3
ENSGACG00000001105	ENSGACT00000001431	TGAACTACGGACAGATGGGGGGTCAGGCCTATAACAACCAGTACATGACCCACTCCGGAC	CUST_9083_PI225017757	0	0	6.08066	3.77818		4194.31
ENSGACG00000001105	ENSGACT00000001431	ATGAACTACGGACAGATGGGGGGTCAGGCCTATAACAACCAGTACATGACCCACTCCGGA	CUST_9084_PI225017757	0	0	7.42337	2.35697		8251.42
ENSGACG00000001106	ENSGACT00000001435	TACAAACACCTAACATGGATAGCTCTGAAGTATGCTCTCTACAAGAAGATGACCCAGGCG	CUST_9075_PI225017757	0	0	9.90466	9.56513		3423.55
ENSGACG00000001106	ENSGACT00000001435	GTACAAACACCTAACATGGATAGCTCTGAAGTATGCTCTCTACAAGAAGATGACCCAGGC	CUST_9076_PI225017757	0	0	5.48697	5.53346		2937.76
ENSGACG00000001107	ENSGACT00000001436	GATTCACTCCATCGTGTACTTCAAATCAATTAATCCATTTTAGGTCAACTAGTGTGTAGA	CUST_9074_PI225017757	1	1	5286.92	6593.48		8437.81
ENSGACG00000001107	ENSGACT00000001436	TTCACTCCATCGTGTACTTCAAATCAATTAATCCATTTTAGGTCAACTAGTGTGTAGAAC	CUST_9073_PI225017757	1	1	4242.71	5710.34		1410.87
ENSGACG00000001107	ENSGACT00000001441	TCAACAAATCCAACAGCGAAGCTATTCAAGGACCTCTGCTGTGCAGAACGATTCCAACAT	CUST_16897_PI222095114	1	1	1897.39	1807.89		10428.3
ENSGACG00000001108	ENSGACT00000001452	ACTTTTCCTTTACGGGGTTTCTGATGCATTAACGGTTCTTTTCATGGCTCAACGTTTTTT	CUST_12311_PI222095114	1	1	91678.3	17853.9		286.763
ENSGACG00000001108	ENSGACT00000001452	TACTTTTCCTTTACGGGGTTTCTGATGCATTAACGGTTCTTTTCATGGCTCAACGTTTTT	CUST_12312_PI222095114	1	1	94668.9	17123.8		7217.91
ENSGACG00000001109	ENSGACT00000001443	TTTCTGTTTCACAATATTGTGAGGCGTCTTCATTCTGTGGATTAACAGAAATGAGCCTGT	CUST_9040_PI225017757	1	1	92.9868	43.6693		206.45
ENSGACG00000001109	ENSGACT00000001443	CATTCTGTGGATTAACAGAAATGAGCCTGTTCAGCAGGCAGTGTGAATCATGTGGTTGTT	CUST_9039_PI225017757	1	0	15.0098	9.68029		2410.49
ENSGACG00000001110	ENSGACT00000001439	AGGCAGAAAATGGATTATGCTCTTGAAGTCACTCGTGTCATGGCCTACGCTTACTTTTGT	CUST_9068_PI225017757	0	0	5.15054	3.34729		3570.01
ENSGACG00000001110	ENSGACT00000001439	ATCAGTCCCGTCTTTTACACATTTGTTGGGAAAAAGTTTCAGAAGTATTTCCGACAGTTT	CUST_9067_PI225017757	0	0	4.61714	1.76321		6170.16
ENSGACG00000001111	ENSGACT00000001438	TCGTCTTCGTGGTTTGTGGATCAGCCATCTTCCAGATCATCCAGAGCATCAGGCAGGGCA	CUST_16924_PI222095114	1	1	1069.81	387.595		1232.79
ENSGACG00000001112	ENSGACT00000001471	GTACCATAAAGAGAGATTTATCTTGAATGCCGCTGTGTCTATTCGTGCGATCAGAAAACG	CUST_12196_PI222095114	1	1	9094.44	1649.4		27667.3
ENSGACG00000001112	ENSGACT00000001467	TGTCTATTCGTGCGATCAGAAAACGCAATGCTGCATATTCAAGTTAAAAAGAGTTTTCTT	CUST_12242_PI222095114	1	1	5491.05	783.982		210.484
ENSGACG00000001112	ENSGACT00000001471	ATTCGTGCGATCAGAAAACGCAATGCTGCATATTCAAGTTAAAAAGAGTTTTCTTGTTTG	CUST_12195_PI222095114	1	1	4538.92	671.87		1292
ENSGACG00000001113	ENSGACT00000001451	TCTGGCGCAGCGACCTCCGATTGATGACCTGATGATTCTGAAGCCCCTCCTAACCCCTAA	CUST_12314_PI222095114	1	1	49739.9	10874.2		5147.47
ENSGACG00000001113	ENSGACT00000001451	AGGTGGTGAGAAGTCAGAGGTCATGGCGGGTCTGACTCCGCCCTCCTAGCTATAATTCCA	CUST_12313_PI222095114	1	1	71189.2	9357.7		1019.37
ENSGACG00000001115	ENSGACT00000001442	AACAACTCCATGCGCAAGAACAACTCGGGGCTCGCCTTGCCTAAAGTGCAGTTCTTCACC	CUST_9042_PI225017757	1	1	728.309	702.02		1235.73
ENSGACG00000001115	ENSGACT00000001442	ACAACTCCATGCGCAAGAACAACTCGGGGCTCGCCTTGCCTAAAGTGCAGTTCTTCACCC	CUST_9041_PI225017757	1	1	728.768	599.844		503.203
ENSGACG00000001116	ENSGACT00000001449	CTGTCACAGAAAGCCATAGCATCCTGGTATCGACCTCTAGAATCAATCATCATTAATTAC	CUST_9027_PI225017757	1	1	4190.28	723.992		8347.21
ENSGACG00000001116	ENSGACT00000001449	ATGTTTTCACACTGATCATTCAGCGGTATAACTCATGATGCTGTCACAGAAAGCCATAGC	CUST_9028_PI225017757	1	1	3678.4	665.096		14317.6
ENSGACG00000001117	ENSGACT00000001446	ACATTCACTGAACCTCTTTATCCTGGTTTCTTGTTCAGGTCCCTTGGTACTGGTTCCTCA	CUST_9034_PI225017757	1	1	26103.6	17791.7		1806.36
ENSGACG00000001117	ENSGACT00000001446	ATTCACTGAACCTCTTTATCCTGGTTTCTTGTTCAGGTCCCTTGGTACTGGTTCCTCAGT	CUST_9033_PI225017757	1	1	18331.7	13452.5		8757.42
ENSGACG00000001118	ENSGACT00000001454	ATCGACAACCAGAACCTCCTGTTTGACATGTCCTGCAAGCTGGAGCCCAAAGACACATAG	CUST_8998_PI225017757	1	1	49.5786	31.3616		3426.65
ENSGACG00000001118	ENSGACT00000001454	TCACGAGAGCTGTAAGACGTTTCACGGAGAACTCGTCAACTTTGAGAAGATGCACAAAGT	CUST_8997_PI225017757	1	0	25.053	13.5738		667.761
ENSGACG00000001120	ENSGACT00000001453	CTGCTGGGTTTAATTTCTCCATTTTGGTTTTTGTCCTCCATTAAGTCCAGTGATTAAATA	CUST_12309_PI222095114	1	1	5912.87	1067.15		7151.66
ENSGACG00000001120	ENSGACT00000001459	CCGAGGCTTTTTTCAGTTCATAGTTAGTTACAAGAATACCGTAGGTAGTTGCAGTTTGTG	CUST_12298_PI222095114	1	1	3774.17	758.807		6541.16
ENSGACG00000001122	ENSGACT00000001457	CTGCTCGACGTTCCCAAAATAAAGGAGGAAAAGAAAGACTTCTACGAGAAACTGAAGGCC	CUST_8992_PI225017757	0	0	3.51225	2.50565		2132.19
ENSGACG00000001122	ENSGACT00000001457	TGCTCGACGTTCCCAAAATAAAGGAGGAAAAGAAAGACTTCTACGAGAAACTGAAGGCCC	CUST_8991_PI225017757	0	0	3.3841	0.382379		8288.36
ENSGACG00000001123	ENSGACT00000001456	CAGTGTTACATTTATTACTATGTGTCCAACCCTTCATGGGGAAATAAAACGTTGTATTCT	CUST_8994_PI225017757	1	1	7373.97	4940.78		3021.97
ENSGACG00000001123	ENSGACT00000001456	AGTGTTACATTTATTACTATGTGTCCAACCCTTCATGGGGAAATAAAACGTTGTATTCTG	CUST_8993_PI225017757	1	1	7269.48	4764.59		6312.12
ENSGACG00000001124	ENSGACT00000001458	GTGTGCGTGTTTGCTGTCACTCACTTCCAGGATCAAGCCTGGACCAGCTCTTGCTCCAGA	CUST_12300_PI222095114	1	1	268.265	178.213		2577.18
ENSGACG00000001124	ENSGACT00000001458	TGTGCGTGTTTGCTGTCACTCACTTCCAGGATCAAGCCTGGACCAGCTCTTGCTCCAGAG	CUST_12299_PI222095114	1	1	126.764	68.4425		731.071
ENSGACG00000001124	ENSGACT00000001455	TAATGTTCATCAGAGACAGCTTGTTGGGACGTCTGGCAGATATGGAGTTCTCATCTCTAC	CUST_8996_PI225017757	1	0	22.8517	27.4738		7867.21
ENSGACG00000001124	ENSGACT00000001455	AATGTTCATCAGAGACAGCTTGTTGGGACGTCTGGCAGATATGGAGTTCTCATCTCTACT	CUST_8995_PI225017757	1	0	20.7942	14.7085		1209.6
ENSGACG00000001125	ENSGACT00000001462	AACTAATAATAATGTGTCTCCATGGGGTTGGTGGGTAACCATGGTTACGTACAGACATAA	CUST_17117_PI225017757	1	1	14896.7	3736.15		1692.42
ENSGACG00000001125	ENSGACT00000001462	CATCCTTCCCCATGTCATAGAACTAATAATAATGTGTCTCCATGGGGTTGGTGGGTAACC	CUST_17118_PI225017757	1	1	11412.4	2659.19		5623.4
ENSGACG00000001125	ENSGACT00000001465	TAGAACCAAACATCCTTCCCCATGTCATAGAACTAATAATAATGTGTCTCCATGGGGTTG	CUST_17111_PI225017757	1	1	10273.7	2595.96		787.763
ENSGACG00000001125	ENSGACT00000001465	GTAGAACCAAACATCCTTCCCCATGTCATAGAACTAATAATAATGTGTCTCCATGGGGTT	CUST_17112_PI225017757	1	1	11391.7	2512.65		2691.48
ENSGACG00000001126	ENSGACT00000001461	TTTTGGACAACAGAGTGGGAAAATGACCGTTATGCCACATCATCACATCCTTGTTCTCCA	CUST_17120_PI225017757	0	0	6.16183	4.71293		7725.04
ENSGACG00000001126	ENSGACT00000001461	TTTGGACAACAGAGTGGGAAAATGACCGTTATGCCACATCATCACATCCTTGTTCTCCAC	CUST_17119_PI225017757	0	0	4.88872	1.45805		4414.61
ENSGACG00000001127	ENSGACT00000001460	CAGTGCTGGACTAAACTTCCATCTATTTGTGGAAAAAGGGGGTGCAAGCTTTCAAACACA	CUST_12256_PI222095114	0	0	53.6223	206.052		4534.68
ENSGACG00000001129	ENSGACT00000001464	CTTCCAGAGCTCGCTGTATGGCTCTGCAGGAGTCAGCGAGGCTTACCACTTAAACTTCCT	CUST_17114_PI225017757	0	0	4.39729	3.19581		10489.9
ENSGACG00000001129	ENSGACT00000001464	TTCCAGAGCTCGCTGTATGGCTCTGCAGGAGTCAGCGAGGCTTACCACTTAAACTTCCTC	CUST_17113_PI225017757	0	0	3.60182	0.355653		5978.56
ENSGACG00000001131	ENSGACT00000001469	TAGAAGAAGGTTTGTTGTTAGCCTTTAATGCTAGGCGGTTAGTCAAACCGGTGGATGAAC	CUST_17104_PI225017757	1	0	19.9346	9.99982		1396.91
ENSGACG00000001131	ENSGACT00000001469	AGAAGAAGGTTTGTTGTTAGCCTTTAATGCTAGGCGGTTAGTCAAACCGGTGGATGAACG	CUST_17103_PI225017757	1	0	19.3096	9.33592		4713.15
ENSGACG00000001132	ENSGACT00000001470	AGGAGGAGGAAGATAGTGGTATTGTTGAGGTTTTGACATTCAATTAGTTCAAGTTTATTC	CUST_17064_PI225017757	1	0	23.2791	6.9416		9301.78
ENSGACG00000001132	ENSGACT00000001470	GGAGGAGGAAGATAGTGGTATTGTTGAGGTTTTGACATTCAATTAGTTCAAGTTTATTCA	CUST_17063_PI225017757	1	0	22.5368	12.0721		760.453
ENSGACG00000001133	ENSGACT00000001472	TGTTATTTTTTCAGCAAGACAATGTTATCCTGGAATGGCGCTAGCGACTGGTGCAACGGA	CUST_17060_PI225017757	1	1	59790.9	8209.98		3995.78
ENSGACG00000001133	ENSGACT00000001472	TTATTTTTTCAGCAAGACAATGTTATCCTGGAATGGCGCTAGCGACTGGTGCAACGGACA	CUST_17059_PI225017757	1	1	56891.3	7583.92		5233.42
ENSGACG00000001134	ENSGACT00000001475	GACGTTCTCCACTTCCAGATCTGTGTTTCTGCCTGTGCTGTGTATATTACAAGTCAACAT	CUST_17054_PI225017757	1	1	1051.19	230.569		7204.85
ENSGACG00000001134	ENSGACT00000001475	TGTATATTACAAGTCAACATGGGAGTCTCACATGGTTATCCACACATATCCTCGTTAGGG	CUST_17053_PI225017757	1	1	738.006	214.708		751.956
ENSGACG00000001135	ENSGACT00000001476	CACACCTGTACGTCAAGGAGTTACTCTGGTGAAATGAATTTGTCTGGAATTATTAATAAA	CUST_17052_PI225017757	1	1	7758.69	3100.22		682.958
ENSGACG00000001135	ENSGACT00000001476	CACCTGTACGTCAAGGAGTTACTCTGGTGAAATGAATTTGTCTGGAATTATTAATAAAAG	CUST_17051_PI225017757	1	1	7382.5	2251.88		13789.2
ENSGACG00000001136	ENSGACT00000001473	GATAGGCTGAAAGTTTTTGGACCTCTCATCATGGGCATCGGGATCTTCCTTTTCATCTGT	CUST_17058_PI225017757	1	0	10.9742	6.16158		1282.37
ENSGACG00000001136	ENSGACT00000001473	ATAGGCTGAAAGTTTTTGGACCTCTCATCATGGGCATCGGGATCTTCCTTTTCATCTGTG	CUST_17057_PI225017757	1	0	10.8654	4.91863		1173.28
ENSGACG00000001138	ENSGACT00000001485	ATGTCAATGAAACTTGGCCCCGCCCTCAAAATTTTCAACTCCATCCTTATGTTTAAACAC	CUST_16444_PI222095114	1	1	403.163	83.195		353.035
ENSGACG00000001138	ENSGACT00000001477	CCTTCAACTGAAAAAACAGTTGTTTTCTAATTGTTTGAACACACGAATGCTGCCAGCTGA	CUST_17049_PI225017757	1	1	148.249	50.107		2704.07
ENSGACG00000001138	ENSGACT00000001485	TGTCAATGAAACTTGGCCCCGCCCTCAAAATTTTCAACTCCATCCTTATGTTTAAACACG	CUST_16443_PI222095114	1	1	371.958	33.6731		421.649
ENSGACG00000001138	ENSGACT00000001477	ACCTTCAACTGAAAAAACAGTTGTTTTCTAATTGTTTGAACACACGAATGCTGCCAGCTG	CUST_17050_PI225017757	1	1	135.49	26.5201		22633.3
ENSGACG00000001139	ENSGACT00000001478	GTGAAGAACAACGTTCACGAAGTTTATACAAATCAATAAACACACAGCCTTCATGTACAG	CUST_17047_PI225017757	1	1	1129.5	339.285		5885.69
ENSGACG00000001139	ENSGACT00000001478	TGTGAAGAACAACGTTCACGAAGTTTATACAAATCAATAAACACACAGCCTTCATGTACA	CUST_17048_PI225017757	1	1	934.467	242.836		798.43
ENSGACG00000001140	ENSGACT00000001479	AGGCTTCTCACAGATGGCCTCTGTACTACTGCTTTGTAAAACTGTCACTATAAAGACTGA	CUST_17045_PI225017757	0	0	4.82042	2.639		7750.34
ENSGACG00000001140	ENSGACT00000001479	ACTGTATATATGTATTCCAGTGGCAGCAAGTGCTTTAAAAAGGCTTCTCACAGATGGCCT	CUST_17046_PI225017757	0	0	5.90094	1.74262		18189.7
ENSGACG00000001141	ENSGACT00000001480	GCAGAGATGGACACGTTGCTCGGCAATAACCCGCGAAACCGCAAAAAGGAGGCAAGCTGA	CUST_17004_PI225017757	0	0	8.96234	11.6321		1755.99
ENSGACG00000001141	ENSGACT00000001480	TCTCTCCAGGTTACAGTTGGACTACGTGGACATTGTTTTTGCCAACAGGAGTGACATCAA	CUST_17003_PI225017757	0	0	3.69204	0.505809		32097.6
ENSGACG00000001142	ENSGACT00000001481	GGTTTCAGTGAAGGACCAGAAACAGTTTGTTTGATCTACAGCTACATGGAGCTGAGATCC	CUST_17002_PI225017757	1	0	7.47593	7.67117		28563.2
ENSGACG00000001142	ENSGACT00000001481	TGTTTGATCTACAGCTACATGGAGCTGAGATCCCTGGAGGACCAGCTACAACATAAACAA	CUST_17001_PI225017757	0	0	4.1367	0.781573		6863.47
ENSGACG00000001143	ENSGACT00000001491	GCTTTACGTTGATGTTAACAGTTGAGGACACTAAGAGAAGGAAAGGCCCGACTTCACTGT	CUST_12398_PI225017757	1	1	247.899	99.3368		35023.9
ENSGACG00000001143	ENSGACT00000001491	TGCGAGTCCCTGGGATCAGATGAATTTAACATAATGAAGAAGTTGTATTTTCTCACAGAT	CUST_12397_PI225017757	1	1	227.445	63.1673		2939.41
ENSGACG00000001143	ENSGACT00000001487	ATAGACAGCTTTATAACTGAAAATGTTAGTGTTAGAACAAAACACACGAAGCCACATGTC	CUST_16989_PI225017757	1	1	89.163	20.4488		7208.17
ENSGACG00000001144	ENSGACT00000001484	GTATTATAATGAGTGGAACCGCAAGAAGCAGGCAGGAATCTCTAAGGACGAGGAGTTCAA	CUST_16996_PI225017757	1	1	3111.49	965.361		1676.49
ENSGACG00000001144	ENSGACT00000001484	TATTATAATGAGTGGAACCGCAAGAAGCAGGCAGGAATCTCTAAGGACGAGGAGTTCAAG	CUST_16995_PI225017757	1	1	2968.09	822.487		1327.5
ENSGACG00000001145	ENSGACT00000001486	TGTCTTCAAAGAGACGGGCATCATCGCTCCCTTCATGAGAGCTGCGCCTCCTCAGGAGAA	CUST_16991_PI225017757	1	1	45.9042	13.5466		5995.98
ENSGACG00000001145	ENSGACT00000001486	AACAACAAGGGCCCACTGATTGACCTGGGGGTCACTGCCGTCTTCTCTTTCATGTGGCTC	CUST_16442_PI222095114	1	0	28.1628	10.7092		9831.46
ENSGACG00000001147	ENSGACT00000001488	TACAAACCCAACATGACTAAAGACCAGTGTCTGGAGCTCACCGCAGCAGCGGTGTCTCTG	CUST_16438_PI222095114	1	1	25466.4	6592.16		566.964
ENSGACG00000001147	ENSGACT00000001488	ACAAACCCAACATGACTAAAGACCAGTGTCTGGAGCTCACCGCAGCAGCGGTGTCTCTGG	CUST_16437_PI222095114	1	1	27123.4	5846.95		1595.02
ENSGACG00000001148	ENSGACT00000001494	GTCAGATTTGAAGCGTCATGAGAACAATATGCACAGCGAGAGGAAGCAGATGAATCCACT	CUST_16385_PI222095114	1	1	2057.33	657.514		11538.6
ENSGACG00000001149	ENSGACT00000001489	ATGAGAGCTCTGTGTGGAGACTCTGTGGGCAGCTTCTCTCTAGGTAACTGCTCCGTCCAC	CUST_16436_PI222095114	1	1	39.4656	11.7694		2468.21
ENSGACG00000001150	ENSGACT00000001492	CAGCTTTTCAACAACTCTTACTCCCTGTAGCTTACGAGGGAGGTTATAACCTTCAGTCCA	CUST_12396_PI225017757	1	0	24.9135	10.0052		12428.4
ENSGACG00000001150	ENSGACT00000001492	AGCTTTTCAACAACTCTTACTCCCTGTAGCTTACGAGGGAGGTTATAACCTTCAGTCCAC	CUST_12395_PI225017757	1	0	26.9399	10.071		5232.44
ENSGACG00000001151	ENSGACT00000001495	ACGATAAAGATCAGCATTGGGCAAAACATCAAGAAGAAGGAAGCAGGTGGTGCCAAATCG	CUST_12389_PI225017757	1	1	1389.52	418.828		4737.85
ENSGACG00000001151	ENSGACT00000001495	TTACAAGATCACTTTAAGTGGGTGAAGCAAGAAGGTGAGCTCGCAAAACAGGAAGCTTCT	CUST_12390_PI225017757	1	1	1074.9	302.452		4855.66
ENSGACG00000001152	ENSGACT00000001504	AGCGACTACTTCAACTTCACGCTCTCTCTGGCCTCCGTCAACGCGACAAAGCTGAAGCAT	CUST_39350_PI225017757	1	1	93.1787	35.7083		4085.15
ENSGACG00000001152	ENSGACT00000001504	ACGAGAACCTGAAGTTCATGAAGAACCGAGACGTCTACAACAGCGACTACTTCAACTTCA	CUST_39349_PI225017757	0	0	5.92869	2.70038		4871.64
ENSGACG00000001153	ENSGACT00000001500	AAGAGAAAATGTAACAAACATTATTGTTGGGAGAAGCTGCGGCGAGCCGAAGTGGACCTT	CUST_39357_PI225017757	1	0	8.05142	5.85249		8955.35
ENSGACG00000001153	ENSGACT00000001500	AAAGAGAAAATGTAACAAACATTATTGTTGGGAGAAGCTGCGGCGAGCCGAAGTGGACCT	CUST_39358_PI225017757	0	0	8.69312	9.14503		6593.37
ENSGACG00000001154	ENSGACT00000001497	ATATCGTGTCTGCTCTCGATAGGCTGATCCGAAAACCCGCCTCCCTGAAGGTGACGCTTG	CUST_16380_PI222095114	1	1	171.057	34.6954		11951
ENSGACG00000001154	ENSGACT00000001497	AGTCTGGACGTTGTTTCTCAGCTCAACACTGACGACTTGCTCAGAGTGGGCGTGACCCTC	CUST_12385_PI225017757	1	1	112.444	21.8612		5603.97
ENSGACG00000001155	ENSGACT00000001496	ATGAAGACCCTCAAGTGACCCGAGCAAAGTTCTTCATAAGAGACGAATTTCTGAGGATCA	CUST_12388_PI225017757	0	0	7.47593	25.049		1987.05
ENSGACG00000001155	ENSGACT00000001496	GAATTTCTGAGGATCAGCACAGCGAGTGGAGAAGGGAAACATTACTGTTATCCTCACTTC	CUST_12387_PI225017757	0	0	5.24496	2.76171		1872.99
ENSGACG00000001156	ENSGACT00000001505	GGGGAGAGATGTGGCACTGTACTATAAACATTGTTAAACAATAAAGGCCTCTATGTCTGC	CUST_39347_PI225017757	1	1	8275.69	2121.28		3461.05
ENSGACG00000001156	ENSGACT00000001505	CTCCGGGATAATGAATGCAATTAACTACCTTGCTTTTTGTATCAATCTTTAAGCCTGCAA	CUST_39348_PI225017757	1	1	3444.56	953.725		4056.13
ENSGACG00000001157	ENSGACT00000001499	TTACGTTCGATATATCTACTGTGCTGAAGATAAGAATGCTCAGAGACATCTGTCCGGCTG	CUST_12382_PI225017757	0	0	3.55241	0.247999		5291.24
ENSGACG00000001157	ENSGACT00000001499	TACGTTCGATATATCTACTGTGCTGAAGATAAGAATGCTCAGAGACATCTGTCCGGCTGG	CUST_12381_PI225017757	0	0	3.17979	0.0250306		1868.89
ENSGACG00000001158	ENSGACT00000001502	TTATGATTGGTTGTCGCTGGCTAATCATGCAGAGCAAAGGATTGTGGGTTACTGTCCTCA	CUST_39354_PI225017757	1	1	2773.84	842.11		4069.67
ENSGACG00000001158	ENSGACT00000001502	TATGATTGGTTGTCGCTGGCTAATCATGCAGAGCAAAGGATTGTGGGTTACTGTCCTCAA	CUST_39353_PI225017757	1	1	3088.24	693.437		5453.95
ENSGACG00000001159	ENSGACT00000001501	TGTTTCACCTTCAGACAGTTTGGGTTCAACGTCTTGAGTTTGGCTCGCAGAGGAATAAAG	CUST_39356_PI225017757	0	0	3.85989	2.29423		3005.22
ENSGACG00000001159	ENSGACT00000001501	TTTCACCTTCAGACAGTTTGGGTTCAACGTCTTGAGTTTGGCTCGCAGAGGAATAAAGGA	CUST_39355_PI225017757	0	0	3.36351	0.219122		2411.34
ENSGACG00000001160	ENSGACT00000001509	GTTTACTATGAGATGAACCGATTGGATCCTCAGACTAACTCCAGTCAGATCAAAGAGGAG	CUST_47392_PI222095114	1	0	16.6548	10.0942		9980.8
ENSGACG00000001160	ENSGACT00000001509	TACTATGAGATGAACCGATTGGATCCTCAGACTAACTCCAGTCAGATCAAAGAGGAGTTT	CUST_39339_PI225017757	1	0	20.7642	9.85062		3592.02
ENSGACG00000001160	ENSGACT00000001503	TTAAAGGCGTGGAGGTAAACGCCGGACAGACGGCAGCGTTTCAGTGCACTGTTAACGGGA	CUST_47403_PI222095114	0	0	3.52647	0.722474		4022.33
ENSGACG00000001161	ENSGACT00000001507	ACAATGGGATCGAGCCATGAAACTGGAACAAGACTTCCTTGAGTGTTTCTCAGTAGCCAT	CUST_39343_PI225017757	1	1	43.0775	22.6151		1308.92
ENSGACG00000001161	ENSGACT00000001508	ACCAACACGTTCCTGGAGACAACAGCATCTACGTCACCAAGATCATTGAGGGCGGAGCGG	CUST_47394_PI222095114	1	0	15.7173	5.07552		7306.29
ENSGACG00000001161	ENSGACT00000001508	TAGGAGACAAGATACTAGCGGTGAACCACGTCTCCCTGGAGGACGTCCTGCACGAAGATG	CUST_47393_PI222095114	0	0	8.92013	4.49715		19023.9
ENSGACG00000001161	ENSGACT00000001507	TCGATCCCTGGAGAACATTCTGGAGGTCAACATGCTCTCAACGCTGTTTCACTGGGAGAG	CUST_39344_PI225017757	0	0	5.89208	1.5156		2144.82
ENSGACG00000001162	ENSGACT00000001506	ACATGAACAAGCTCACCAGCCTGAAGTACATGGAGATGAAGGACATCAGCATCAACATCA	CUST_39345_PI225017757	1	1	2150.88	525.052		3899.67
ENSGACG00000001162	ENSGACT00000001506	AACATGAACAAGCTCACCAGCCTGAAGTACATGGAGATGAAGGACATCAGCATCAACATC	CUST_39346_PI225017757	1	1	2035.75	458.76		3135.98
ENSGACG00000001163	ENSGACT00000001517	ATCAAGAAGGAGCTGCTCCCCTCGGCCGACATCATCGAGAGGAACAACCACCACAACATG	CUST_39323_PI225017757	1	0	29.936	10.5818		11379
ENSGACG00000001163	ENSGACT00000001517	CATCAAGAAGGAGCTGCTCCCCTCGGCCGACATCATCGAGAGGAACAACCACCACAACAT	CUST_39324_PI225017757	1	0	26.1344	7.36591		8517.18
ENSGACG00000001163	ENSGACT00000001520	ACACAATAATATGGACGTCACATCAGTAATGAAAGCTATGCTGCCCAGCCTGGTTCTGCA	CUST_39317_PI225017757	1	0	12.4901	3.40941		1559.16
ENSGACG00000001163	ENSGACT00000001520	ACCACACAATAATATGGACGTCACATCAGTAATGAAAGCTATGCTGCCCAGCCTGGTTCT	CUST_39318_PI225017757	0	0	4.67606	3.31409		1904.18
ENSGACG00000001164	ENSGACT00000001512	GCGGTCGCAAGTTAACACATCATTCTAGATGCCTTGTATGTTAAATGTAAAGGAAAGATT	CUST_39334_PI225017757	1	1	14968.8	7191.15		5835.96
ENSGACG00000001164	ENSGACT00000001512	ACAGAAATTTTACCTACAGGGACGTCAACCATATGAACATCAACGTATGATGATGACAAT	CUST_39333_PI225017757	1	1	12379.3	5928.88		17225.3
ENSGACG00000001164	ENSGACT00000001516	ATGACCACTTCCTGTCCCAGAAAGATGCTCTAAAGTTTTGGACTCCATTGACACTCTGCT	CUST_39326_PI225017757	1	1	66.9006	43.4343		5491.46
[truncated: 41,656 more rows]
